# Supplementary material for: Global burden of nasopharyngeal carcinoma attributable to alcohol use: a 1990–2021 analysis with projections to 2040
Source: Front Public Health. 2025 Aug 7;13:1623089. doi: 10.3389/fpubh.2025.1623089 (PMC12367759; doi:10.3389/fpubh.2025.1623089)
Supplement: Supplementary file 2 [file Data_Sheet_1.zip]

Archive with 1 entries (1 files):
- original code.R
