# Supplementary material for: Global burden of nasopharyngeal carcinoma attributable to alcohol use: a 1990–2021 analysis with projections to 2040
Source: Front Public Health. 2025 Aug 7;13:1623089. doi: 10.3389/fpubh.2025.1623089 (PMC12367759; doi:10.3389/fpubh.2025.1623089)
Supplement: Supplementary file 2 [file Data_Sheet_1.zip › original code.R]

setwd("C:\\Users\\84191\\Desktop\\alres")
library(easyGBDR)
library(tidyverse)
library(patchwork)
library(ggsci)
library(dplyr)
library(readr)
library(data.table)
library(tidyverse)
library(readxl)
library(data.table)
library(ggplot2)
library(cowplot)
library(magick)
library(writexl)
library(ggpubr)
library(gridExtra)
library(RColorBrewer)
library(readxl)
library(jpeg)
library(png)


data26 <- GBDread('data26.zip')
data262 <- GBDread('data2.zip')
data26 <- bind_rows(data261, data262)

data2041 <- GBDread('2041.zip')
data2042 <- GBDread('2042.zip')
data204 <- bind_rows(data2041, data2042)

recal26 <- GBDrei_age_recal(
  rei_data = data26, #需要计算的原始数据
  GBDage_recal_result = NULL,
  startage = 0,#这里填入起始年龄，如果起始年龄是<5,填入=0；如果是5~9years，填入=5，以此类推。
  endage = 95,#这里填入终止年龄，如果终止年龄是90~94填入=90；如果是95 plus，填入=95，以此类推。
  CI = T  #是否计算95%CI
)

aapc26 <- GBDASR_aapc(
  data=recal26,#自动选择ASR数据进行建模
  # 指定模型为对数模型，GBD数据都用对数模型
  model = "ln",
  #默认潜在最大联接点个数为5个
  joinpoints = 5, 
  # 数据是否包含rei，没有就选择F
  rei_included = T,
  # 是否计算95%可信区间
  CI = TRUE,
  # 保留的小数点个数
  digits = 2,
  # 通过什么联接区间的lower和upper
  sep = " to ",
  # 数据是否为恒定方差：
  # 如果你只选择val数据进行建模，则选择恒定方差，T；
  # 如果你想充分利用模型的区间信息，同时利用upper和lower数据进行建模，选择非恒定方差，F；
  constant_variance = T,
  #新增AAPCrange参数，手动划分区段并依次建模获得相应区段AAPC值
  #一般不需要
  AAPCrange = NULL 
)


write_xlsx(recal26, path = "recal26_data.xlsx")

write_xlsx(aapc26[["AAPC"]], path = "AAPC26data.xlsx")

data_age <- subset(data26, location %in% c("Global", "High SDI", "High-middle SDI", "Middle SDI", "Low-middle SDI", "Low SDI"))


aapc_age <- GBDage_aapc(
  data=data_age,#自动选择ASR数据进行建模
  # 指定模型为对数模型，GBD数据都用对数模型
  model = "ln",
  #默认潜在最大联接点个数为5个
  joinpoints = 5, 
  # 数据是否包含rei，没有就选择F
  rei_included = F,
  # 是否计算95%可信区间
  CI = TRUE,
  # 保留的小数点个数
  digits = 2,
  # 通过什么联接区间的lower和upper
  sep = " to ",
  # 数据是否为恒定方差：
  # 如果你只选择val数据进行建模，则选择恒定方差，T；
  # 如果你想充分利用模型的区间信息，同时利用upper和lower数据进行建模，选择非恒定方差，F；
  constant_variance = T,
  #新增AAPCrange参数，手动划分区段并依次建模获得相应区段AAPC值
  #一般不需要
  AAPCrange = NULL 
)

write_xlsx(aapc_age[["AAPC"]], path = "aapc_agedata.xlsx")

recalage <- GBDrei_age_recal(
  rei_data = data_age, #需要计算的原始数据
  GBDage_recal_result = NULL,
  startage = 15,#这里填入起始年龄，如果起始年龄是<5,填入=0；如果是5~9years，填入=5，以此类推。
  endage = 45,#这里填入终止年龄，如果终止年龄是90~94填入=90；如果是95 plus，填入=95，以此类推。
  CI = T  #是否计算95%CI
)
write_xlsx(recalage, path = "recalage.xlsx")


recal204 <- GBDrei_age_recal(
  rei_data = data204, #需要计算的原始数据
  GBDage_recal_result = NULL,
  startage = 0,#这里填入起始年龄，如果起始年龄是<5,填入=0；如果是5~9years，填入=5，以此类推。
  endage = 95,#这里填入终止年龄，如果终止年龄是90~94填入=90；如果是95 plus，填入=95，以此类推。
  CI = T  #是否计算95%CI
)

aapc204 <- GBDASR_aapc(
  data=recal204,#自动选择ASR数据进行建模
  # 指定模型为对数模型，GBD数据都用对数模型
  model = "ln",
  #默认潜在最大联接点个数为5个
  joinpoints = 5, 
  # 数据是否包含rei，没有就选择F
  rei_included = T,
  # 是否计算95%可信区间
  CI = TRUE,
  # 保留的小数点个数
  digits = 2,
  # 通过什么联接区间的lower和upper
  sep = " to ",
  # 数据是否为恒定方差：
  # 如果你只选择val数据进行建模，则选择恒定方差，T；
  # 如果你想充分利用模型的区间信息，同时利用upper和lower数据进行建模，选择非恒定方差，F；
  constant_variance = T,
  #新增AAPCrange参数，手动划分区段并依次建模获得相应区段AAPC值
  #一般不需要
  AAPCrange = NULL 
)

write_xlsx(recal204, path = "recal204_data.xlsx")


write_xlsx(aapc204[["AAPC"]], path = "aapc204.xlsx")
# Read all the data files for 2041 to 2048
data2041 <- GBDread('2041.zip')
data2042 <- GBDread('2042.zip')


# Combine all data frames into one using bind_rows
data204 <- bind_rows(data2041, data2042, data2043, data2044)

# 读取recal26_data.xlsx并命名为recal26

recal204 <- GBDage_recal(data=data204,
                         startage =15, #15~19,填入15
                         endage = 45, # 60~64,填入60
                         CI=T)

recal26 <- GBDage_recal(data=data26,
                        startage =60, #15~19,填入15
                        endage = 95, # 60~64,填入60
                        CI=T)

# 导出 recal26 数据到 Excel 文件
write_xlsx(recal26, path = "recal26_data.xlsx")
write_xlsx(recal204, path = "recal204_data.xlsx")
write_xlsx(aapc26[["AAPC"]], path = "AAPC26data.xlsx")
write_xlsx(aapc204[["AAPC"]], path = "AAPC204data.xlsx")

# 读取recal26_data.xlsx并命名为recal26
recal26 <- read_excel("recal26_data.xlsx")

# 读取AAPC_data.xlsx并命名为res_ASR_aapc[["AAPC"]]
res_ASR_aapc <- list()  # 创建一个空列表
res_ASR_aapc[["AAPC"]] <- read_excel("AAPC_data.xlsx")


# 导出 res_ASR_aapc[["AAPC"]] 数据到 Excel 文件
write_xlsx(res_ASR_aapc[["AAPC"]], path = "AAPC_data.xlsx")
write_xlsx(data_age, path = "data_age.xlsx")

recal26 <- read_excel("recal26_data.xlsx")
# 读取AAPC_data.xlsx并命名为res_ASR_aapc[["AAPC"]]
res_ASR_aapc <- list()  # 创建一个空列表
res_ASR_aapc[["AAPC"]] <- read_excel("AAPC_data.xlsx")
write_xlsx(risk, path = "risk.xlsx")


df1 <- recal26 |> dplyr::filter(measure == "Deaths",  
                                sex %in% c("Male","Female"), 
                                age == "Age-standardized",
                                metric=="Rate",
                                location == "Global")

# 排序：
# 绘图的时候，分类变量的排序是通过设置factor实现的
# 注意，factor函数的levels必须要和原数据的完全一致，labels则不一定
df1$sex<- factor(df1$sex,
                 levels = c("Male","Female"),
                 labels=c("Male","Female")) #如果这里设置为"男"，"女"会怎么样？


# 绘图：设置边框的颜色用color，设置填充的颜色用fill
fig1 <- ggplot(data=df1,aes(x=year,y=val,color=sex,fill=sex))+   # 打开画布
  geom_line()+                                             # 线图层
  geom_ribbon(aes(ymin=lower,ymax=upper),                 # 区间图层
              alpha=0.2,
              color=NA)+
  theme_bw()+   #白色背景
  labs(x="",y="Age-standardized rate (per 100,000)",
       title = "Temporal trend of ASMR")


fig1 

# 保存图片
getwd()  #查看当前工作路径，图片就保存在当前工作路径下
ggsave("趋势1.jpeg", fig1, width=10,height = 8,dpi = 300)


# 二、使用拼图函数进行多个线图的绘制 ---------------------------------------------------
# 筛选死亡数据
df2 <- recal26 |> dplyr::filter(measure =="DALYs (Disability-Adjusted Life Years)" ,  
                                sex %in% c("Male","Female"), 
                                age == "Age-standardized",
                                metric=="Rate",
                                location == "Global")

fig2 <- ggplot(data=df2,aes(x=year,y=val,color=sex,fill=sex))+   
  geom_line()+                                             
  geom_ribbon(aes(ymin=lower,ymax=upper),                 
              alpha=0.2,
              color=NA)+
  theme_bw()+   
  labs(x="",y="Age-standardized rate (per 100,000)",
       title = "Temporal trend of ASDR")

fig2

# 拼图
library(patchwork)
fig_all <- fig1+fig2+plot_layout(ncol = 1)+
  plot_annotation(tag_levels = "A")  #这里设置为“a”会变成怎样？

ggsave("fig2.jpeg",fig_all, width = 8,height = 10,dpi=300)


# 三、使用分面函数进行多图的绘制 ---------------------------------------------------------
# 筛选多地方数据
df3 <- recal26 |> dplyr::filter(measure %in% c("Deaths","DALYs (Disability-Adjusted Life Years)"),  
                                sex %in% c("Male","Female"), 
                                age == "Age-standardized",
                                metric=="Rate",
                                location %in% c("Global","High SDI","High-middle SDI","Middle SDI","Low-middle SDI","Low SDI"))

# location 与 measrue也要排序，因此也需要设置一下factor
df3$location <- factor(df3$location,
                       levels =c("Global","High SDI","High-middle SDI","Middle SDI","Low-middle SDI","Low SDI"),
                       labels = c("Global","High SDI","High-middle SDI","Middle SDI","Low-middle SDI","Low SDI"))

df3$measure <- factor(df3$measure,
                      levels = c("Deaths","DALYs (Disability-Adjusted Life Years)"),
                      labels = c("Deaths","DALYs (Disability-Adjusted Life Years)"))

# 绘图
fig3 <- ggplot(data=df3,aes(x=year,y=val,color=sex,fill=sex))+   
  geom_line()+                                             
  geom_ribbon(aes(ymin=lower,ymax=upper),                 
              alpha=0.2,
              color=NA)+
  scale_y_continuous(labels = scales::comma)+ # 如果用科学计数法：scales::scientific
  facet_grid(measure~location,     #分面函数
             scales = "free_y")+   #自由尺度，可以尝试删除这个参数，看看它起什么作用
  theme_bw()+  
  labs(x="",y="Age-standardized rate (per 100,000)")

fig3

ggsave("fig3.jpeg",fig3,width = 12,height = 8,dpi=300)

# 最后提一个问题：如何知道画一张图需要什么数据？

temp1 <- recal26 |>
  dplyr::filter(year == 1990,
                cause == "Nasopharynx cancer",
                age == "Age-standardized",
                sex == "Both",
                measure == "Deaths",
                !location %in% c(
                  "High SDI",
                  "High-middle SDI",
                  "Middle SDI",
                  "Low-middle SDI",
                  "Low SDI",
                  "Global"))


fig1 <- ggGBDsdiASR(
  data=temp1,
  span_val = 0.5,
  se_plot = F,
  rate = "Age-standardized",
  cor =  "spearman",#一般用spearman，如果明显线性，则用pearson
  fig_type = "region"#在哪个地理尺度
)


ggsave("fig1.jpg",width = 10,height = 8,dpi = 300)


temp1 <- recal26 |>
  dplyr::filter(
    year == 2021,
    cause == "Nasopharynx cancer",
    age == "Age-standardized",
    sex == "Both",
    measure == "Deaths",
    !location %in% c(
      "High SDI",
      "High-middle SDI",
      "Middle SDI",
      "Low-middle SDI",
      "Low SDI",
      "Global"
    ))


fig2 <- ggGBDsdiASR(
  data=temp1,
  span_val = 0.5,
  se_plot = F,
  rate = "Age-standardized",
  cor =  "spearman",#一般用spearman，如果明显线性，则用pearson
  fig_type = "region"#在哪个地理尺度
)


ggsave("fig2.jpg",width = 10,height = 8,dpi = 300)


library(ggplot2)
library(dplyr)
library(gridExtra)
library(ggpubr)

# 定义新的配色列表（保持原样）
colorlist <- c("#f29600", "#4974a4", "#b81316")
color_palette <- colorRampPalette(colorlist)(204)

# ----------------- 处理 DALYs Deaths（保持原样） -----------------
df <- recal204 %>%
  filter(year == 1990,
         age   == "Age-standardized",
         sex   == "Both",
         metric== "Rate",
         measure== "Deaths")

# 合并数据并处理（保持原样）
temp <- GBDRegion2021 %>%
  left_join(df, by = "location") %>%
  na.omit() %>%
  filter(year == 1990, age == "Age-standardized")

colnames(temp)[5] <- "SDI_quantile"
temp$sex <- factor(temp$sex, levels = "Both")

# 计算 Spearman 相关系数（保持原样）
cor_test <- cor.test(temp$SDI, temp$val, method = "spearman")
rho  <- cor_test$estimate
pval <- cor_test$p.value

# 格式化 p 值（修改点1：将"p"改为"P"）[7,8](@ref)
p_text <- if (pval < 0.001) "<0.001" else sprintf("= %.3g", pval)

# 绘图（修改点2：符号替换与位置调整）[7,8](@ref)
fig3 <- ggplot(temp, aes(x = SDI, y = val, colour = location)) +
  geom_point(size = 3) +
  geom_smooth(method = "loess", se = FALSE, color = "black") +
  annotate("text",
           x = -Inf, y = Inf,  # 修改点3：坐标改为左上角
           label = sprintf("ρ = %.2f\nP %s", rho, p_text),  # 修改点4：R→ρ，p→P
           hjust = -0.1, vjust = 1.1,  # 修改点5：对齐参数调整
           size = 5) +
  scale_color_manual(values = color_palette) +
  labs(x = "SDI",
       y = "val") +
  theme_minimal() +
  theme(
    legend.position = "none",
    plot.title      = element_text(size = 16, hjust = 0.5),
    axis.text       = element_text(size = 12),
    axis.title      = element_text(size = 14),
    axis.line       = element_line(color = "black", size = 1)
  )

# 计算残差并标出离群点（保持原样）
lm_fit <- lm(val ~ SDI, data = temp)
temp$residuals <- resid(lm_fit)
residual_sd <- sd(temp$residuals)
outliers <- temp[abs(temp$residuals) > 3 * residual_sd, ]

fig3 <- fig3 +
  geom_text(data = outliers,
            aes(x = SDI, y = val, label = location),
            color = "black", size = 3, vjust = -1)

# 保存图像（修改点6：修正输出对象名称）[6](@ref)
ggsave("fig3.jpg", fig3, dpi = 300, width = 10, height = 8)  # 原fig1改为fig3


library(ggplot2)
library(dplyr)
library(gridExtra)
library(ggpubr)

# 定义新的配色列表（保持原样）
colorlist <- c("#f29600", "#4974a4", "#b81316")
color_palette <- colorRampPalette(colorlist)(204)

# ----------------- 处理 DALYs Deaths（保持原样） -----------------
df <- recal204 %>%
  filter(year == 2021,
         age   == "Age-standardized",
         sex   == "Both",
         metric== "Rate",
         measure== "Deaths")

# 合并数据并处理（保持原样）
temp <- GBDRegion2021 %>%
  left_join(df, by = "location") %>%
  na.omit() %>%
  filter(year == 2021, age == "Age-standardized")

colnames(temp)[5] <- "SDI_quantile"
temp$sex <- factor(temp$sex, levels = "Both")

# 计算 Spearman 相关系数（保持原样）
cor_test <- cor.test(temp$SDI, temp$val, method = "spearman")
rho  <- cor_test$estimate
pval <- cor_test$p.value

# 格式化 p 值（修改点1：将"p"改为"P"）[7,8](@ref)
p_text <- if (pval < 0.001) "<0.001" else sprintf("= %.3g", pval)

# 绘图（修改点2：符号替换与位置调整）[7,8](@ref)
fig4 <- ggplot(temp, aes(x = SDI, y = val, colour = location)) +
  geom_point(size = 3) +
  geom_smooth(method = "loess", se = FALSE, color = "black") +
  annotate("text",
           x = -Inf, y = Inf,  # 修改点3：坐标改为左上角
           label = sprintf("ρ = %.2f\nP %s", rho, p_text),  # 修改点4：R→ρ，p→P
           hjust = -0.1, vjust = 1.1,  # 修改点5：对齐参数调整
           size = 5) +
  scale_color_manual(values = color_palette) +
  labs(x = "SDI",
       y = "val") +
  theme_minimal() +
  theme(
    legend.position = "none",
    plot.title      = element_text(size = 16, hjust = 0.5),
    axis.text       = element_text(size = 12),
    axis.title      = element_text(size = 14),
    axis.line       = element_line(color = "black", size = 1)
  )

# 计算残差并标出离群点（保持原样）
lm_fit <- lm(val ~ SDI, data = temp)
temp$residuals <- resid(lm_fit)
residual_sd <- sd(temp$residuals)
outliers <- temp[abs(temp$residuals) > 3 * residual_sd, ]

fig4 <- fig4 +
  geom_text(data = outliers,
            aes(x = SDI, y = val, label = location),
            color = "black", size = 3, vjust = -1)

# 保存图像（修改点6：修正输出对象名称）[6](@ref)
ggsave("fig4.jpg", fig4, dpi = 300, width = 10, height = 8)  # 原fig1改为fig3


# ====================================
# —— 1. 加载必要包 ——
library(ggplot2)
library(cowplot)    # 用于plot_grid组合
library(grid)       # 用于图像栅格化处理
library(jpeg)       # 用于读取jpg图片

# ====================================
# —— 2. 读取外部jpg图片 ——
# 生成图片路径列表（根据实际路径调整）
img_paths <- paste0("fig", 1:4, ".jpg")

# 批量读取并转换为图形对象[3,5](@ref)
img_list <- lapply(img_paths, function(path){
  img <- jpeg::readJPEG(path)          # 读取jpg二进制数据
  rasterGrob(img, interpolate = TRUE)  # 转换为可绘制的栅格对象
})

# 将列表对象命名便于后续调用
names(img_list) <- c("fig1", "fig2", "fig3", "fig4")

# ====================================
# —— 3. 多图组合优化 ——
figure4 <- plot_grid(
  plotlist = img_list,  # 直接调用图片对象列表[4](@ref)
  labels   = c("A", "B", "C", "D"),    # 子图标签
  ncol     = 2, nrow    = 2,           # 2x2矩阵布局
  align    = "hv",                     # 水平垂直对齐[5](@ref)
  rel_widths  = c(1.2, 1),            # 第一列宽度增加20%[5](@ref)
  rel_heights = c(1, 0.9),             # 第二行高度缩减10%
  label_size  = 18,                    # 标签字号放大
  label_fontface = "bold.italic",      # 标签字体加粗斜体
  scale = 0.9                         # 图片缩放因子防止边缘裁剪
)

# ====================================
# —— 4. 输出高清图像 ——
ggsave("figure4.jpg", figure4,
       width  = 36, height = 28, units = "cm",  # 使用厘米单位[6,8](@ref)
       dpi    = 300,                            # 印刷级分辨率
       bg     = "white",                        # 纯白背景
       device = grDevices::jpeg,                # 指定jpeg引擎
       quality = 100)                          # 最高图片质量


temp1 <- recal26 |>
  dplyr::filter(year == 1990,
                cause == "Nasopharynx cancer",
                age == "Age-standardized",
                sex == "Both",
                measure == "DALYs (Disability-Adjusted Life Years)",
                !location %in% c(
                  "High SDI",
                  "High-middle SDI",
                  "Middle SDI",
                  "Low-middle SDI",
                  "Low SDI",
                  "Global"))


fig1 <- ggGBDsdiASR(
  data=temp1,
  span_val = 0.5,
  se_plot = F,
  rate = "Age-standardized",
  cor =  "spearman",#一般用spearman，如果明显线性，则用pearson
  fig_type = "region"#在哪个地理尺度
)


ggsave("fig1.jpg",width = 10,height = 8,dpi = 300)


temp1 <- recal26 |>
  dplyr::filter(
    year == 2021,
    cause == "Nasopharynx cancer",
    age == "Age-standardized",
    sex == "Both",
    measure == "DALYs (Disability-Adjusted Life Years)",
    !location %in% c(
      "High SDI",
      "High-middle SDI",
      "Middle SDI",
      "Low-middle SDI",
      "Low SDI",
      "Global"
    ))


fig2 <- ggGBDsdiASR(
  data=temp1,
  span_val = 0.5,
  se_plot = F,
  rate = "Age-standardized",
  cor =  "spearman",#一般用spearman，如果明显线性，则用pearson
  fig_type = "region"#在哪个地理尺度
)


ggsave("fig2.jpg",width = 10,height = 8,dpi = 300)


library(ggplot2)
library(dplyr)
library(gridExtra)
library(ggpubr)

# 定义新的配色列表（保持原样）
colorlist <- c("#f29600", "#4974a4", "#b81316")
color_palette <- colorRampPalette(colorlist)(204)

# ----------------- 处理 DALYs Deaths（保持原样） -----------------
df <- recal204 %>%
  filter(year == 1990,
         age   == "Age-standardized",
         sex   == "Both",
         metric== "Rate",
         measure== "DALYs (Disability-Adjusted Life Years)")

# 合并数据并处理（保持原样）
temp <- GBDRegion2021 %>%
  left_join(df, by = "location") %>%
  na.omit() %>%
  filter(year == 1990, age == "Age-standardized")

colnames(temp)[5] <- "SDI_quantile"
temp$sex <- factor(temp$sex, levels = "Both")

# 计算 Spearman 相关系数（保持原样）
cor_test <- cor.test(temp$SDI, temp$val, method = "spearman")
rho  <- cor_test$estimate
pval <- cor_test$p.value

# 格式化 p 值（修改点1：将"p"改为"P"）[7,8](@ref)
p_text <- if (pval < 0.001) "<0.001" else sprintf("= %.3g", pval)

# 绘图（修改点2：符号替换与位置调整）[7,8](@ref)
fig3 <- ggplot(temp, aes(x = SDI, y = val, colour = location)) +
  geom_point(size = 3) +
  geom_smooth(method = "loess", se = FALSE, color = "black") +
  annotate("text",
           x = -Inf, y = Inf,  # 修改点3：坐标改为左上角
           label = sprintf("ρ = %.2f\nP %s", rho, p_text),  # 修改点4：R→ρ，p→P
           hjust = -0.1, vjust = 1.1,  # 修改点5：对齐参数调整
           size = 5) +
  scale_color_manual(values = color_palette) +
  labs(x = "SDI",
       y = "val") +
  theme_minimal() +
  theme(
    legend.position = "none",
    plot.title      = element_text(size = 16, hjust = 0.5),
    axis.text       = element_text(size = 12),
    axis.title      = element_text(size = 14),
    axis.line       = element_line(color = "black", size = 1)
  )

# 计算残差并标出离群点（保持原样）
lm_fit <- lm(val ~ SDI, data = temp)
temp$residuals <- resid(lm_fit)
residual_sd <- sd(temp$residuals)
outliers <- temp[abs(temp$residuals) > 3 * residual_sd, ]

fig3 <- fig3 +
  geom_text(data = outliers,
            aes(x = SDI, y = val, label = location),
            color = "black", size = 3, vjust = -1)

# 保存图像（修改点6：修正输出对象名称）[6](@ref)
ggsave("fig3.jpg", fig3, dpi = 300, width = 10, height = 8)  # 原fig1改为fig3


library(ggplot2)
library(dplyr)
library(gridExtra)
library(ggpubr)

# 定义新的配色列表（保持原样）
colorlist <- c("#f29600", "#4974a4", "#b81316")
color_palette <- colorRampPalette(colorlist)(204)

# ----------------- 处理 DALYs Deaths（保持原样） -----------------
df <- recal204 %>%
  filter(year == 2021,
         age   == "Age-standardized",
         sex   == "Both",
         metric== "Rate",
         measure== "DALYs (Disability-Adjusted Life Years)")

# 合并数据并处理（保持原样）
temp <- GBDRegion2021 %>%
  left_join(df, by = "location") %>%
  na.omit() %>%
  filter(year == 2021, age == "Age-standardized")

colnames(temp)[5] <- "SDI_quantile"
temp$sex <- factor(temp$sex, levels = "Both")

# 计算 Spearman 相关系数（保持原样）
cor_test <- cor.test(temp$SDI, temp$val, method = "spearman")
rho  <- cor_test$estimate
pval <- cor_test$p.value

# 格式化 p 值（修改点1：将"p"改为"P"）[7,8](@ref)
p_text <- if (pval < 0.001) "<0.001" else sprintf("= %.3g", pval)

# 绘图（修改点2：符号替换与位置调整）[7,8](@ref)
fig4 <- ggplot(temp, aes(x = SDI, y = val, colour = location)) +
  geom_point(size = 3) +
  geom_smooth(method = "loess", se = FALSE, color = "black") +
  annotate("text",
           x = -Inf, y = Inf,  # 修改点3：坐标改为左上角
           label = sprintf("ρ = %.2f\nP %s", rho, p_text),  # 修改点4：R→ρ，p→P
           hjust = -0.1, vjust = 1.1,  # 修改点5：对齐参数调整
           size = 5) +
  scale_color_manual(values = color_palette) +
  labs(x = "SDI",
       y = "val") +
  theme_minimal() +
  theme(
    legend.position = "none",
    plot.title      = element_text(size = 16, hjust = 0.5),
    axis.text       = element_text(size = 12),
    axis.title      = element_text(size = 14),
    axis.line       = element_line(color = "black", size = 1)
  )

# 计算残差并标出离群点（保持原样）
lm_fit <- lm(val ~ SDI, data = temp)
temp$residuals <- resid(lm_fit)
residual_sd <- sd(temp$residuals)
outliers <- temp[abs(temp$residuals) > 3 * residual_sd, ]

fig4 <- fig4 +
  geom_text(data = outliers,
            aes(x = SDI, y = val, label = location),
            color = "black", size = 3, vjust = -1)

# 保存图像（修改点6：修正输出对象名称）[6](@ref)
ggsave("fig4.jpg", fig4, dpi = 300, width = 10, height = 8)  # 原fig1改为fig3


# ====================================
# —— 1. 加载必要包 ——
library(ggplot2)
library(cowplot)    # 用于plot_grid组合
library(grid)       # 用于图像栅格化处理
library(jpeg)       # 用于读取jpg图片

# ====================================
# —— 2. 读取外部jpg图片 ——
# 生成图片路径列表（根据实际路径调整）
img_paths <- paste0("fig", 1:4, ".jpg")

# 批量读取并转换为图形对象[3,5](@ref)
img_list <- lapply(img_paths, function(path){
  img <- jpeg::readJPEG(path)          # 读取jpg二进制数据
  rasterGrob(img, interpolate = TRUE)  # 转换为可绘制的栅格对象
})

# 将列表对象命名便于后续调用
names(img_list) <- c("fig1", "fig2", "fig3", "fig4")

# ====================================
# —— 3. 多图组合优化 ——
sfigure4 <- plot_grid(
  plotlist = img_list,  # 直接调用图片对象列表[4](@ref)
  labels   = c("A", "B", "C", "D"),    # 子图标签
  ncol     = 2, nrow    = 2,           # 2x2矩阵布局
  align    = "hv",                     # 水平垂直对齐[5](@ref)
  rel_widths  = c(1.2, 1),            # 第一列宽度增加20%[5](@ref)
  rel_heights = c(1, 0.9),             # 第二行高度缩减10%
  label_size  = 18,                    # 标签字号放大
  label_fontface = "bold.italic",      # 标签字体加粗斜体
  scale = 0.9                         # 图片缩放因子防止边缘裁剪
)

# ====================================
# —— 4. 输出高清图像 ——
ggsave("sfigure4.jpg", figure4,
       width  = 36, height = 28, units = "cm",  # 使用厘米单位[6,8](@ref)
       dpi    = 300,                            # 印刷级分辨率
       bg     = "white",                        # 纯白背景
       device = grDevices::jpeg,                # 指定jpeg引擎
       quality = 100)                          # 最高图片质量


library(ggplot2)
library(dplyr)
library(gridExtra)
library(ggpubr)

# 定义新的配色列表
colorlist <- c("#f29600", "#4974a4", "#b81316")
color_palette <- colorRampPalette(colorlist)(204)

# ----------------- 处理 DALYs Deaths -----------------
df <- recal204 %>%
  filter(year == 1990,
         age   == "Age-standardized",
         sex   == "Both",
         metric== "Rate",
         measure== "Deaths")

# 合并数据并处理
temp <- GBDRegion2021 %>%
  left_join(df, by = "location") %>%
  na.omit() %>%
  filter(year == 1990, age == "Age-standardized")

colnames(temp)[5] <- "SDI_quantile"
temp$sex <- factor(temp$sex, levels = "Both")

# 计算 Spearman 相关系数
cor_test <- cor.test(temp$SDI, temp$val, method = "spearman")
rho  <- cor_test$estimate
pval <- cor_test$p.value

# 格式化 p 值
p_text <- if (pval < 0.001) "<0.001" else sprintf("%.3g", pval)

# 绘图
fig1 <- ggplot(temp, aes(x = SDI, y = val, colour = location)) +
  geom_point(size = 3) +
  geom_smooth(method = "loess", se = FALSE, color = "black") +
  annotate("text",
           x = Inf, y = Inf,
           label = sprintf("R = %.2f\np %s", rho, p_text),
           hjust = 1.1, vjust = 1.1,
           size = 5) +
  scale_color_manual(values = color_palette) +
  labs(x = "SDI",
       y = "ASMR") +
  theme_minimal() +
  theme(
    legend.position = "none",
    plot.title      = element_text(size = 16, hjust = 0.5),
    axis.text       = element_text(size = 12),
    axis.title      = element_text(size = 14),
    axis.line       = element_line(color = "black", size = 1)
  )

# 计算残差并标出离群点
lm_fit <- lm(val ~ SDI, data = temp)
temp$residuals <- resid(lm_fit)
residual_sd <- sd(temp$residuals)
outliers <- temp[abs(temp$residuals) > 3 * residual_sd, ]

fig1 <- fig1 +
  geom_text(data = outliers,
            aes(x = SDI, y = val, label = location),
            color = "black", size = 3, vjust = -1)

# 保存图像
ggsave("fig1.jpg", fig1, dpi = 300, width = 10, height = 8)


temp1 <- recal26 |>
  dplyr::filter(
    year == 1990,
    cause == "Nasopharynx cancer",
    age == "Age-standardized",
    sex == "Both",
    measure == "Deaths",
    !location %in% c(
      "High SDI",
      "High-middle SDI",
      "Middle SDI",
      "Low-middle SDI",
      "Low SDI",
      "Global"
    )
    
    
    fig1 <- ggGBDsdiASR(
      data=temp1,
      span_val = 0.5,
      se_plot = F,
      rate = "Age-standardized",
      cor =  "spearman",#一般用spearman，如果明显线性，则用pearson
      fig_type = "region"#在哪个地理尺度
    )
    
    
    ggsave("fig1.jpg",width = 10,height = 8,dpi = 300)
    
    
    
    
    
    
    
    
    
    
    
    
    
    
    
    
    library(ggplot2)
    library(dplyr)
    library(gridExtra)
    library(ggpubr)
    
    # 定义新的配色列表
    colorlist <- c("#f29600", "#4974a4", "#b81316")
    # 使用 colorRampPalette 创建足够的颜色
    color_palette <- colorRampPalette(colorlist)(204)
    
    # ----------------- 处理 DALYs Deaths -----------------
    df <- recal204 %>%
      dplyr::filter(year == 2021,
                    # 去掉 cause=="Low back pain"
                    age == "Age-standardized",
                    sex == "Both",
                    metric == "Rate",        # 改为 Deaths 就是 count/"Number"
                    measure == "Deaths")       # 从 Prevalence 换成 Deaths
    
    # 合并数据并处理
    temp <- GBDRegion2021 %>%
      left_join(df, by = "location") %>%
      na.omit() %>%
      filter(year == 2021, age == "Age-standardized")
    
    colnames(temp)[5] <- "SDI_quantile"
    temp$sex <- factor(temp$sex, levels = c("Both"))
    
    # 计算 Spearman 相关系数
    cor_test <- cor.test(temp$SDI, temp$val, method = "spearman")
    rho <- cor_test$estimate
    pval <- cor_test$p.value
    
    # 绘图
    fig2 <- ggplot(temp, aes(x = SDI, y = val, colour = location)) +
      geom_point(size = 3) +
      geom_smooth(method = "loess", se = FALSE, color = "black") +
      # 添加 R 值和 p 值
      annotate("text",
               x = Inf, y = Inf,
               label = sprintf("R = %.2f\np = %.3g", rho, pval),
               hjust = 1.1, vjust = 1.1,
               size = 5) +
      scale_color_manual(values = color_palette) +
      labs(x = "SDI",
           y = "ASMR") +
      theme_minimal() +
      theme(
        legend.position = "none",
        plot.title      = element_text(size = 16, hjust = 0.5),
        axis.text       = element_text(size = 12),
        axis.title      = element_text(size = 14),
        axis.line       = element_line(color = "black", size = 1)
      )
    
    # 计算回归线残差并标出离群点
    lm_fit <- lm(val ~ SDI, data = temp)
    temp$residuals <- resid(lm_fit)
    residual_sd <- sd(temp$residuals)
    outliers <- temp[abs(temp$residuals) > 3 * residual_sd, ]
    fig2 <- fig2 +
      geom_text(data = outliers,
                aes(x = SDI, y = val, label = location),
                color = "black", size = 3, vjust = -1)
    
    # 保存图像
    ggsave("fig2.jpg", fig2, dpi = 300, width = 10, height = 8)
    # 并排组合 fig1 和 fig2
    figure4 <- plot_grid(
      fig1, fig2,
      labels      = c("A", "B"),  # 自动标注子图
      ncol        = 2,            # 两列
      align       = "hv",         # 水平垂直对齐
      rel_widths  = c(1, 1),      # 等宽
      label_size  = 16,
      label_fontface = "bold"
    )
    
    # 打印到绘图窗口（可选）
    print(figure4)
    
    # 保存为 JPEG 格式
    ggsave(
      filename = "figure4.jpg",
      plot     = figure4,
      width    = 18,    # 宽度（英寸），可根据需要调整
      height   = 8,     # 高度（英寸）
      dpi      = 300,
      bg       = "white",
      device   = "jpeg"
    )
    
    
    
    
    
    
    
    
    
    
    
    
    
    
    
    
    
    
    
    
    
    
    
    
    
    
    
    
    library(ggplot2)
    library(dplyr)
    library(gridExtra)
    library(ggpubr)
    
    # 定义新的配色列表
    colorlist <- c("#f29600", "#4974a4", "#b81316")
    color_palette <- colorRampPalette(colorlist)(204)
    
    # ----------------- 处理 DALYs Deaths -----------------
    df <- recal204 %>%
      filter(year == 1990,
             age   == "Age-standardized",
             sex   == "Both",
             metric== "Rate",
             measure== "DALYs (Disability-Adjusted Life Years)")
    
    # 合并数据并处理
    temp <- GBDRegion2021 %>%
      left_join(df, by = "location") %>%
      na.omit() %>%
      filter(year == 1990, age == "Age-standardized")
    
    colnames(temp)[5] <- "SDI_quantile"
    temp$sex <- factor(temp$sex, levels = "Both")
    
    # 计算 Spearman 相关系数
    cor_test <- cor.test(temp$SDI, temp$val, method = "spearman")
    rho  <- cor_test$estimate
    pval <- cor_test$p.value
    
    # 格式化 p 值
    p_text <- if (pval < 0.001) "<0.001" else sprintf("%.3g", pval)
    
    # 绘图
    fig1 <- ggplot(temp, aes(x = SDI, y = val, colour = location)) +
      geom_point(size = 3) +
      geom_smooth(method = "loess", se = FALSE, color = "black") +
      annotate("text",
               x = Inf, y = Inf,
               label = sprintf("R = %.2f\np %s", rho, p_text),
               hjust = 1.1, vjust = 1.1,
               size = 5) +
      scale_color_manual(values = color_palette) +
      labs(x = "SDI",
           y = "ASDR") +
      theme_minimal() +
      theme(
        legend.position = "none",
        plot.title      = element_text(size = 16, hjust = 0.5),
        axis.text       = element_text(size = 12),
        axis.title      = element_text(size = 14),
        axis.line       = element_line(color = "black", size = 1)
      )
    
    # 计算残差并标出离群点
    lm_fit <- lm(val ~ SDI, data = temp)
    temp$residuals <- resid(lm_fit)
    residual_sd <- sd(temp$residuals)
    outliers <- temp[abs(temp$residuals) > 3 * residual_sd, ]
    
    fig1 <- fig1 +
      geom_text(data = outliers,
                aes(x = SDI, y = val, label = location),
                color = "black", size = 3, vjust = -1)
    
    # 保存图像
    ggsave("fig1.jpg", fig1, dpi = 300, width = 10, height = 8)
    
    
    library(ggplot2)
    library(dplyr)
    library(gridExtra)
    library(ggpubr)
    
    # 定义新的配色列表
    colorlist <- c("#f29600", "#4974a4", "#b81316")
    # 使用 colorRampPalette 创建足够的颜色
    color_palette <- colorRampPalette(colorlist)(204)
    
    # ----------------- 处理 DALYs Deaths -----------------
    df <- recal204 %>%
      dplyr::filter(year == 2021,
                    # 去掉 cause=="Low back pain"
                    age == "Age-standardized",
                    sex == "Both",
                    metric == "Rate",        # 改为 Deaths 就是 count/"Number"
                    measure == "DALYs (Disability-Adjusted Life Years)")       # 从 Prevalence 换成 Deaths
    
    # 合并数据并处理
    temp <- GBDRegion2021 %>%
      left_join(df, by = "location") %>%
      na.omit() %>%
      filter(year == 2021, age == "Age-standardized")
    
    colnames(temp)[5] <- "SDI_quantile"
    temp$sex <- factor(temp$sex, levels = c("Both"))
    
    # 计算 Spearman 相关系数
    cor_test <- cor.test(temp$SDI, temp$val, method = "spearman")
    rho <- cor_test$estimate
    pval <- cor_test$p.value
    
    # 绘图
    fig2 <- ggplot(temp, aes(x = SDI, y = val, colour = location)) +
      geom_point(size = 3) +
      geom_smooth(method = "loess", se = FALSE, color = "black") +
      # 添加 R 值和 p 值
      annotate("text",
               x = Inf, y = Inf,
               label = sprintf("R = %.2f\np = %.3g", rho, pval),
               hjust = 1.1, vjust = 1.1,
               size = 5) +
      scale_color_manual(values = color_palette) +
      labs(x = "SDI",
           y = "ASDR") +
      theme_minimal() +
      theme(
        legend.position = "none",
        plot.title      = element_text(size = 16, hjust = 0.5),
        axis.text       = element_text(size = 12),
        axis.title      = element_text(size = 14),
        axis.line       = element_line(color = "black", size = 1)
      )
    
    # 计算回归线残差并标出离群点
    lm_fit <- lm(val ~ SDI, data = temp)
    temp$residuals <- resid(lm_fit)
    residual_sd <- sd(temp$residuals)
    outliers <- temp[abs(temp$residuals) > 3 * residual_sd, ]
    fig2 <- fig2 +
      geom_text(data = outliers,
                aes(x = SDI, y = val, label = location),
                color = "black", size = 3, vjust = -1)
    
    
    
    
    
    
    # 保存图像
    ggsave("fig2.jpg", fig2, dpi = 300, width = 10, height = 8)
    # 并排组合 fig1 和 fig2
    sfigure4 <- plot_grid(
      fig1, fig2,
      labels      = c("A", "B"),  # 自动标注子图
      ncol        = 2,            # 两列
      align       = "hv",         # 水平垂直对齐
      rel_widths  = c(1, 1),      # 等宽
      label_size  = 16,
      label_fontface = "bold"
    )
    
    # 打印到绘图窗口（可选）
    print(figure4)
    
    # 保存为 JPEG 格式
    ggsave(
      filename = "sfigure4.jpg",
      plot     = sfigure4,
      width    = 18,    # 宽度（英寸），可根据需要调整
      height   = 8,     # 高度（英寸）
      dpi      = 300,
      bg       = "white",
      device   = "jpeg"
    )
    
    apc <- data26 |> dplyr::filter(location%in%c("Global","Low SDI",
                                                 "Low-middle SDI", "Middle SDI",
                                                 "High-middle SDI","High SDI"))
    apc1 <- GBDapc_web(
      data = apc,    
      startyear = 1992,  
      endyear = 2021,  
      reference_age =15,  
      reference_year = 1992, 
      measure_name = "Deaths", 
      cause_name = "Nasopharynx cancer",
      sex_name = "Both",
      location_name = c("Global","Low SDI",
                        "Low-middle SDI", "Middle SDI",
                        "High-middle SDI","High SDI"),
      rei_name = "Alcohol use"
    )
    
    
    
    
    
    
    
    # 展示apc3模型的netdrift
    ggcohortRR(
      data = apc1,  #建模结果
      CI = TRUE,
      group_name = "location",
      line_size = 1,
      measure_name = "Deaths",
      cause_name = "Nasopharynx cancer",
      sex_name = "Both",
      location_name = c("Global", "Low SDI",
                        "Low-middle SDI", "Middle SDI",
                        "High-middle SDI", "High SDI"),
      rei_name = "Alcohol use",
      continous_x = FALSE
    ) +
      facet_wrap(vars(location))  # 使用分面函数根据location进行分面
    
    # Net drift 图
    apc11 <- ggdrift(
      data = apc1,
      CI = TRUE,
      group_name = "location",
      line_size = 1,
      measure_name = "Deaths",
      cause_name = "Nasopharynx cancer",
      sex_name = "Both",
      location_name = c("Global", "Low SDI",
                        "Low-middle SDI", "Middle SDI",
                        "High-middle SDI", "High SDI"),
      rei_name = "Alcohol use",
      continous_x = FALSE
    ) +
      theme_minimal() +
      theme(axis.text.x = element_text(angle = 45, hjust = 1))
    
    # Period RR 图
    apc12 <- ggperiodRR(
      data = apc1,
      CI = TRUE,
      group_name = "location",
      line_size = 1,
      measure_name = "Deaths",
      cause_name = "Nasopharynx cancer",
      sex_name = "Both",
      location_name = c("Global", "Low SDI",
                        "Low-middle SDI", "Middle SDI",
                        "High-middle SDI", "High SDI"),
      rei_name = "Alcohol use",
      continous_x = FALSE
    ) +
      theme_minimal() +
      theme(axis.text.x = element_text(angle = 45, hjust = 1))
    
    # Cohort RR 图
    apc13 <- ggcohortRR(
      data = apc1,
      CI = TRUE,
      group_name = "location",
      line_size = 1,
      measure_name = "Deaths",
      cause_name = "Nasopharynx cancer",
      sex_name = "Both",
      location_name = c("Global", "Low SDI",
                        "Low-middle SDI", "Middle SDI",
                        "High-middle SDI", "High SDI"),
      rei_name = "Alcohol use",
      continous_x = FALSE
    ) +
      theme_minimal() +
      theme(axis.text.x = element_text(angle = 45, hjust = 1))
    
    # 添加标签
    apc11 <- apc11 + 
      labs(tag = "A") +
      theme(plot.tag.position = c(0, 1),
            plot.tag = element_text(size = 14))
    
    # 合并图形
    apc1f <- apc11 + apc12 + apc13
    
    # 保存图像
    ggsave("apc1f.jpg", plot = apc1f, device = "jpg", dpi = 300, width = 18, height = 4)
    
    # 绘制折线图
    
    fig1 <- ggjoinpoint_compare(
      data=aapc26, #假设存在数据temp含有五个SDI地区
      group_name = "location",
      location_name = c("High SDI", "High-middle SDI", "Middle SDI", "Low-middle SDI", "Low SDI", "Global"),
      measure_name = "Deaths",
      cause_name = "Nasopharynx cancer",
      sex_name = "Both",
      age_name = "Age-standardized",
      rei_name = "Alcohol use",
      facet_name = NULL,
      color_name = pal_lancet("lanonc")(9)[1:6], # color_name个数要和你比较的组数对应
      shape_name = c(14, 15, 16, 17, 18, 19),# shape_name个数要和你比较的组数对应
      line_size = 1
    )
    
    fig2 <- ggjoinpoint_compare(
      data=aapc26, #假设存在数据temp含有五个SDI地区
      group_name = "location",
      location_name = c("High SDI", "High-middle SDI", "Middle SDI", "Low-middle SDI", "Low SDI", "Global"),
      measure_name = "Deaths",
      cause_name = "Nasopharynx cancer",
      sex_name = "Male",
      age_name = "Age-standardized",
      rei_name = "Alcohol use",
      facet_name = NULL,
      color_name = pal_lancet("lanonc")(9)[1:6], # color_name个数要和你比较的组数对应
      shape_name = c(14, 15, 16, 17, 18, 19),# shape_name个数要和你比较的组数对应
      line_size = 1
    )
    
    
    fig3 <- ggjoinpoint_compare(
      data=aapc26, #假设存在数据temp含有五个SDI地区
      group_name = "location",
      location_name = c("High SDI", "High-middle SDI", "Middle SDI", "Low-middle SDI", "Low SDI", "Global"),
      measure_name = "Deaths",
      cause_name = "Nasopharynx cancer",
      sex_name = "Female",
      age_name = "Age-standardized",
      rei_name = "Alcohol use",
      facet_name = NULL,
      color_name = pal_lancet("lanonc")(9)[1:6], # color_name个数要和你比较的组数对应
      shape_name = c(14, 15, 16, 17, 18, 19),# shape_name个数要和你比较的组数对应
      line_size = 1
    )
    
    
    # 创建一行排列并添加标签
    figure1 <- plot_grid(
      fig1, fig2, fig3, 
      labels = c("A", "B", "C"),  # 标注标签
      label_size = 14,            # 标签字体大小
      ncol = 3                    # 每行的图形数量
    )
    
    # 导出为 JPG 文件
    ggsave("figure1.jpg", figure1, width = 30, height = 5, dpi = 300)
    
    
    # 绘制折线图
    
    fig11 <- ggjoinpoint_compare(
      data=aapc26, #假设存在数据temp含有五个SDI地区
      group_name = "location",
      location_name = c("High SDI", "High-middle SDI", "Middle SDI", "Low-middle SDI", "Low SDI", "Global"),
      measure_name = "DALYs (Disability-Adjusted Life Years)",
      cause_name = "Nasopharynx cancer",
      sex_name = "Both",
      age_name = "Age-standardized",
      rei_name = "Alcohol use",
      facet_name = NULL,
      color_name = pal_lancet("lanonc")(9)[1:6], # color_name个数要和你比较的组数对应
      shape_name = c(14, 15, 16, 17, 18, 19),# shape_name个数要和你比较的组数对应
      line_size = 1
    )
    
    fig21 <- ggjoinpoint_compare(
      data=aapc26, #假设存在数据temp含有五个SDI地区
      group_name = "location",
      location_name = c("High SDI", "High-middle SDI", "Middle SDI", "Low-middle SDI", "Low SDI", "Global"),
      measure_name = "DALYs (Disability-Adjusted Life Years)",
      cause_name = "Nasopharynx cancer",
      sex_name = "Male",
      age_name = "Age-standardized",
      rei_name = "Alcohol use",
      facet_name = NULL,
      color_name = pal_lancet("lanonc")(9)[1:6], # color_name个数要和你比较的组数对应
      shape_name = c(14, 15, 16, 17, 18, 19),# shape_name个数要和你比较的组数对应
      line_size = 1
    )
    
    
    fig31 <- ggjoinpoint_compare(
      data=aapc26, #假设存在数据temp含有五个SDI地区
      group_name = "location",
      location_name = c("High SDI", "High-middle SDI", "Middle SDI", "Low-middle SDI", "Low SDI", "Global"),
      measure_name = "DALYs (Disability-Adjusted Life Years)",
      cause_name = "Nasopharynx cancer",
      sex_name = "Female",
      age_name = "Age-standardized",
      rei_name = "Alcohol use",
      facet_name = NULL,
      color_name = pal_lancet("lanonc")(9)[1:6], # color_name个数要和你比较的组数对应
      shape_name = c(14, 15, 16, 17, 18, 19),# shape_name个数要和你比较的组数对应
      line_size = 1
    )
    
    
    # 创建一行排列并添加标签
    sfigure7 <- plot_grid(
      fig11, fig21, fig31, 
      labels = c("A", "B", "C"),  # 标注标签
      label_size = 14,            # 标签字体大小
      ncol = 3                    # 每行的图形数量
    )
    
    # 导出为 JPG 文件
    ggsave("sfigure7.jpg", sfigure7, width = 30, height = 5, dpi = 300)
    
    # 筛选 measure 为 "Deaths"、cause 为 "Nasopharynx cancer"，且 sex 为 "Both"
    filtered_data <- aapc26[["AAPC"]] %>%
      filter(measure == "Deaths", cause == "Nasopharynx cancer", sex == "Both")
    
    # 确保每个 location 只有一个 AAPC 值（如需要，可以根据需求选择平均值或最大值）
    filtered_data <- filtered_data %>%
      group_by(location) %>%
      summarize(
        AAPC = mean(AAPC, na.rm = TRUE),
        AAPC_LCI = mean(AAPC_LCI, na.rm = TRUE),
        AAPC_UCI = mean(AAPC_UCI, na.rm = TRUE),
        .groups = "drop"
      )
    
    # 自定义排序逻辑
    filtered_data <- filtered_data %>%
      mutate(
        sort_group = case_when(
          location == "Global" ~ 3,
          grepl("SDI", location) ~ 2,
          TRUE ~ 1
        )
      ) %>%
      arrange(
        sort_group, desc(AAPC)
      ) %>%
      mutate(location = factor(location, levels = unique(location)))
    
    # 绘制横向条形图
    fig11 <- ggplot(filtered_data, aes(x = AAPC, y = location, fill = AAPC > 0)) + 
      geom_bar(stat = "identity", width = 0.7) +
      geom_errorbar(aes(xmin = AAPC_LCI, xmax = AAPC_UCI), 
                    width = 0.2, color = "black") +
      scale_fill_manual(
        values = c("TRUE" = "#E64A19", "FALSE" = "#008C99")
      ) +
      labs(
        title = NULL,
        x = "AAPC",
        y = "Location"
      ) +
      annotate(
        "text",
        x = -Inf,          # 锚定到左边界[2,3](@ref)
        y = Inf,           # 锚定到上边界[2,3](@ref)
        label = "A",
        size = 6,
        fontface = "bold",
        hjust = 10,      # 水平微调(负值左移)[2,5](@ref)
        vjust = 1.2        # 垂直微调(正值下移)[2,5](@ref)
      ) +
      coord_cartesian(clip = "off") +  # 允许绘图区外绘制[2,5](@ref)
      theme_minimal() +
      theme(
        plot.title = element_text(size = 14, hjust = 0.5, face = "bold"),
        axis.text.y = element_text(size = 10),
        axis.text.x = element_text(size = 10),
        legend.position = "none",
        panel.grid.major = element_line(color = "gray80", size = 0.5),
        panel.grid.minor = element_line(color = "gray90", size = 0.25),
        axis.ticks = element_line(color = "black"),
        plot.margin = margin(30, 30, 30, 30)  # 增加边距防止截断[2,5](@ref)
      )
    
    
    ggsave("fig11.jpg", fig11, width = 6, height = 10, dpi = 300)
    
    
    
    
    
    
    
    
    
    
    # 筛选 measure 为 "Deaths"、cause 为 "Nasopharynx cancer"，且 sex 为 "Male"
    filtered_data <- aapc26[["AAPC"]] %>%
      filter(measure == "Deaths", cause == "Nasopharynx cancer", sex == "Male")
    
    # 确保每个 location 只有一个 AAPC 值（如需要，可以根据需求选择平均值或最大值）
    filtered_data <- filtered_data %>%
      group_by(location) %>%
      summarize(
        AAPC = mean(AAPC, na.rm = TRUE),
        AAPC_LCI = mean(AAPC_LCI, na.rm = TRUE),
        AAPC_UCI = mean(AAPC_UCI, na.rm = TRUE),
        .groups = "drop"
      )
    
    # 自定义排序逻辑
    filtered_data <- filtered_data %>%
      mutate(
        sort_group = case_when(
          location == "Global" ~ 3,
          grepl("SDI", location) ~ 2,
          TRUE ~ 1
        )
      ) %>%
      arrange(
        sort_group, desc(AAPC)
      ) %>%
      mutate(location = factor(location, levels = unique(location)))
    
    # 绘制横向条形图
    fig12 <- ggplot(filtered_data, aes(x = AAPC, y = location, fill = AAPC > 0)) + 
      geom_bar(stat = "identity", width = 0.7) +
      geom_errorbar(aes(xmin = AAPC_LCI, xmax = AAPC_UCI), 
                    width = 0.2, color = "black") +
      scale_fill_manual(
        values = c("TRUE" = "#E64A19", "FALSE" = "#008C99")
      ) +
      labs(
        title = NULL,
        x = "AAPC",
        y = "Location"
      ) +
      annotate(
        "text",
        x = -Inf,          # 锚定到左边界
        y = Inf,           # 锚定到上边界
        label = "B",       # 修改为B
        size = 6,
        fontface = "bold",
        hjust = 10,      # 调整回标准微调值
        vjust = 1.2        # 垂直微调(正值下移)
      ) +
      coord_cartesian(clip = "off") +  # 允许绘图区外绘制
      theme_minimal() +
      theme(
        plot.title = element_text(size = 14, hjust = 0.5, face = "bold"),
        axis.text.y = element_text(size = 10),
        axis.text.x = element_text(size = 10),
        legend.position = "none",
        panel.grid.major = element_line(color = "gray80", size = 0.5),
        panel.grid.minor = element_line(color = "gray90", size = 0.25),
        axis.ticks = element_line(color = "black"),
        plot.margin = margin(30, 30, 30, 30)  # 增加边距防止截断
      )
    
    # 保存图像
    ggsave("fig12.jpg", fig12, width = 6, height = 10, dpi = 300)
    
    
    
    # 筛选 measure 为 "Deaths"、cause 为 "Nasopharynx cancer"，且 sex 为 "Female"
    filtered_data <- aapc26[["AAPC"]] %>%
      filter(measure == "Deaths", cause == "Nasopharynx cancer", sex == "Female")
    
    # 确保每个 location 只有一个 AAPC 值（如需要，可以根据需求选择平均值或最大值）
    filtered_data <- filtered_data %>%
      group_by(location) %>%
      summarize(
        AAPC = mean(AAPC, na.rm = TRUE),
        AAPC_LCI = mean(AAPC_LCI, na.rm = TRUE),
        AAPC_UCI = mean(AAPC_UCI, na.rm = TRUE),
        .groups = "drop"
      )
    
    # 自定义排序逻辑
    filtered_data <- filtered_data %>%
      mutate(
        sort_group = case_when(
          location == "Global" ~ 3,
          grepl("SDI", location) ~ 2,
          TRUE ~ 1
        )
      ) %>%
      arrange(
        sort_group, desc(AAPC)
      ) %>%
      mutate(location = factor(location, levels = unique(location)))
    
    # 绘制横向条形图
    fig13 <- ggplot(filtered_data, aes(x = AAPC, y = location, fill = AAPC > 0)) + 
      geom_bar(stat = "identity", width = 0.7) +
      geom_errorbar(aes(xmin = AAPC_LCI, xmax = AAPC_UCI), 
                    width = 0.2, color = "black") +
      scale_fill_manual(
        values = c("TRUE" = "#E64A19", "FALSE" = "#008C99")
      ) +
      labs(
        title = NULL,
        x = "AAPC",
        y = "Location"
      ) +
      annotate(
        "text",
        x = -Inf,          # 锚定到左边界
        y = Inf,           # 锚定到上边界
        label = "C",       # 修改为C
        size = 6,
        fontface = "bold",
        hjust = 10,      # 调整为更合理的微调值
        vjust = 1.2        # 垂直微调(正值下移)
      ) +
      coord_cartesian(clip = "off") +  # 允许绘图区外绘制
      theme_minimal() +
      theme(
        plot.title = element_text(size = 14, hjust = 0.5, face = "bold"),
        axis.text.y = element_text(size = 10),
        axis.text.x = element_text(size = 10),
        legend.position = "none",
        panel.grid.major = element_line(color = "gray80", size = 0.5),
        panel.grid.minor = element_line(color = "gray90", size = 0.25),
        axis.ticks = element_line(color = "black"),
        plot.margin = margin(30, 30, 30, 30)  # 增加边距防止截断
      )
    
    # 保存图像
    ggsave("fig13.jpg", fig13, width = 6, height = 10, dpi = 300)
    
    
    
    # 使用patchwork包将三个图形水平排列
    figure2 <- fig11 + fig12 + fig13 + 
      plot_layout(nrow = 1)  # 设置单行排列
    
    # 导出组合图形
    ggsave("figure2.jpg", 
           plot = figure2,
           width = 18,   # 宽度设为单个图形的3倍
           height = 10,  # 高度保持不变
           dpi = 300)
    
    #----------------
    
    
    # 筛选 measure 为 "DALYs (Disability-Adjusted Life Years)"、cause 为 "Nasopharynx cancer"，且 sex 为 "Both"
    filtered_data <- aapc26[["AAPC"]] %>%
      filter(measure == "DALYs (Disability-Adjusted Life Years)", cause == "Nasopharynx cancer", sex == "Both")
    
    # 确保每个 location 只有一个 AAPC 值（如需要，可以根据需求选择平均值或最大值）
    filtered_data <- filtered_data %>%
      group_by(location) %>%
      summarize(
        AAPC = mean(AAPC, na.rm = TRUE),
        AAPC_LCI = mean(AAPC_LCI, na.rm = TRUE),
        AAPC_UCI = mean(AAPC_UCI, na.rm = TRUE),
        .groups = "drop"
      )
    
    # 自定义排序逻辑
    filtered_data <- filtered_data %>%
      mutate(
        sort_group = case_when(
          location == "Global" ~ 3,
          grepl("SDI", location) ~ 2,
          TRUE ~ 1
        )
      ) %>%
      arrange(
        sort_group, desc(AAPC)
      ) %>%
      mutate(location = factor(location, levels = unique(location)))
    
    # 绘制横向条形图
    fig11 <- ggplot(filtered_data, aes(x = AAPC, y = location, fill = AAPC > 0)) + 
      geom_bar(stat = "identity", width = 0.7) +
      geom_errorbar(aes(xmin = AAPC_LCI, xmax = AAPC_UCI), 
                    width = 0.2, color = "black") +
      scale_fill_manual(
        values = c("TRUE" = "#E64A19", "FALSE" = "#008C99")
      ) +
      labs(
        title = NULL,
        x = "AAPC",
        y = "Location"
      ) +
      annotate(
        "text",
        x = -Inf,          # 锚定到左边界
        y = Inf,           # 锚定到上边界
        label = "A",
        size = 6,
        fontface = "bold",
        hjust = 10,      # 水平微调(负值左移)
        vjust = 1.2        # 垂直微调(正值下移)
      ) +
      coord_cartesian(clip = "off") +  # 允许绘图区外绘制
      theme_minimal() +
      theme(
        plot.title = element_text(size = 14, hjust = 0.5, face = "bold"),
        axis.text.y = element_text(size = 10),
        axis.text.x = element_text(size = 10),
        legend.position = "none",
        panel.grid.major = element_line(color = "gray80", size = 0.5),
        panel.grid.minor = element_line(color = "gray90", size = 0.25),
        axis.ticks = element_line(color = "black"),
        plot.margin = margin(30, 30, 30, 30)  # 增加边距防止截断
      )
    
    
    ggsave("fig11.jpg", fig11, width = 6, height = 10, dpi = 300)
    
    
    
    
    
    
    
    --------------------
      
      
      以下是将所有 `Deaths` 替换为 `DALYs (Disability-Adjusted Life Years)`，并将最终组合图 `figure2` 改为 `sfigure2` 的完整修改版代码，其他内容保持不变：
    
    ```r
    # 筛选 measure 为 "DALYs (Disability-Adjusted Life Years)"、cause 为 "Nasopharynx cancer"，且 sex 为 "Both"
    filtered_data <- aapc26[["AAPC"]] %>%
      filter(measure == "DALYs (Disability-Adjusted Life Years)", cause == "Nasopharynx cancer", sex == "Both")
    
    # 确保每个 location 只有一个 AAPC 值（如需要，可以根据需求选择平均值或最大值）
    filtered_data <- filtered_data %>%
      group_by(location) %>%
      summarize(
        AAPC = mean(AAPC, na.rm = TRUE),
        AAPC_LCI = mean(AAPC_LCI, na.rm = TRUE),
        AAPC_UCI = mean(AAPC_UCI, na.rm = TRUE),
        .groups = "drop"
      )
    
    # 自定义排序逻辑
    filtered_data <- filtered_data %>%
      mutate(
        sort_group = case_when(
          location == "Global" ~ 3,
          grepl("SDI", location) ~ 2,
          TRUE ~ 1
        )
      ) %>%
      arrange(
        sort_group, desc(AAPC)
      ) %>%
      mutate(location = factor(location, levels = unique(location)))
    
    # 绘制横向条形图
    fig11 <- ggplot(filtered_data, aes(x = AAPC, y = location, fill = AAPC > 0)) + 
      geom_bar(stat = "identity", width = 0.7) +
      geom_errorbar(aes(xmin = AAPC_LCI, xmax = AAPC_UCI), 
                    width = 0.2, color = "black") +
      scale_fill_manual(
        values = c("TRUE" = "#E64A19", "FALSE" = "#008C99")
      ) +
      labs(
        title = NULL,
        x = "AAPC",
        y = "Location"
      ) +
      annotate(
        "text",
        x = -Inf,
        y = Inf,
        label = "A",
        size = 6,
        fontface = "bold",
        hjust = 10,
        vjust = 1.2
      ) +
      coord_cartesian(clip = "off") +
      theme_minimal() +
      theme(
        plot.title = element_text(size = 14, hjust = 0.5, face = "bold"),
        axis.text.y = element_text(size = 10),
        axis.text.x = element_text(size = 10),
        legend.position = "none",
        panel.grid.major = element_line(color = "gray80", size = 0.5),
        panel.grid.minor = element_line(color = "gray90", size = 0.25),
        axis.ticks = element_line(color = "black"),
        plot.margin = margin(30, 30, 30, 30)
      )
    
    ggsave("fig11.jpg", fig11, width = 6, height = 10, dpi = 300)
    
    
    # 筛选 measure 为 "DALYs (Disability-Adjusted Life Years)"、cause 为 "Nasopharynx cancer"，且 sex 为 "Male"
    filtered_data <- aapc26[["AAPC"]] %>%
      filter(measure == "DALYs (Disability-Adjusted Life Years)", cause == "Nasopharynx cancer", sex == "Male")
    
    filtered_data <- filtered_data %>%
      group_by(location) %>%
      summarize(
        AAPC = mean(AAPC, na.rm = TRUE),
        AAPC_LCI = mean(AAPC_LCI, na.rm = TRUE),
        AAPC_UCI = mean(AAPC_UCI, na.rm = TRUE),
        .groups = "drop"
      )
    
    filtered_data <- filtered_data %>%
      mutate(
        sort_group = case_when(
          location == "Global" ~ 3,
          grepl("SDI", location) ~ 2,
          TRUE ~ 1
        )
      ) %>%
      arrange(
        sort_group, desc(AAPC)
      ) %>%
      mutate(location = factor(location, levels = unique(location)))
    
    fig12 <- ggplot(filtered_data, aes(x = AAPC, y = location, fill = AAPC > 0)) + 
      geom_bar(stat = "identity", width = 0.7) +
      geom_errorbar(aes(xmin = AAPC_LCI, xmax = AAPC_UCI), 
                    width = 0.2, color = "black") +
      scale_fill_manual(
        values = c("TRUE" = "#E64A19", "FALSE" = "#008C99")
      ) +
      labs(
        title = NULL,
        x = "AAPC",
        y = "Location"
      ) +
      annotate(
        "text",
        x = -Inf,
        y = Inf,
        label = "B",
        size = 6,
        fontface = "bold",
        hjust = 10,
        vjust = 1.2
      ) +
      coord_cartesian(clip = "off") +
      theme_minimal() +
      theme(
        plot.title = element_text(size = 14, hjust = 0.5, face = "bold"),
        axis.text.y = element_text(size = 10),
        axis.text.x = element_text(size = 10),
        legend.position = "none",
        panel.grid.major = element_line(color = "gray80", size = 0.5),
        panel.grid.minor = element_line(color = "gray90", size = 0.25),
        axis.ticks = element_line(color = "black"),
        plot.margin = margin(30, 30, 30, 30)
      )
    
    ggsave("fig12.jpg", fig12, width = 6, height = 10, dpi = 300)
    
    
    # 筛选 measure 为 "DALYs (Disability-Adjusted Life Years)"、cause 为 "Nasopharynx cancer"，且 sex 为 "Female"
    filtered_data <- aapc26[["AAPC"]] %>%
      filter(measure == "DALYs (Disability-Adjusted Life Years)", cause == "Nasopharynx cancer", sex == "Female")
    
    filtered_data <- filtered_data %>%
      group_by(location) %>%
      summarize(
        AAPC = mean(AAPC, na.rm = TRUE),
        AAPC_LCI = mean(AAPC_LCI, na.rm = TRUE),
        AAPC_UCI = mean(AAPC_UCI, na.rm = TRUE),
        .groups = "drop"
      )
    
    filtered_data <- filtered_data %>%
      mutate(
        sort_group = case_when(
          location == "Global" ~ 3,
          grepl("SDI", location) ~ 2,
          TRUE ~ 1
        )
      ) %>%
      arrange(
        sort_group, desc(AAPC)
      ) %>%
      mutate(location = factor(location, levels = unique(location)))
    
    fig13 <- ggplot(filtered_data, aes(x = AAPC, y = location, fill = AAPC > 0)) + 
      geom_bar(stat = "identity", width = 0.7) +
      geom_errorbar(aes(xmin = AAPC_LCI, xmax = AAPC_UCI), 
                    width = 0.2, color = "black") +
      scale_fill_manual(
        values = c("TRUE" = "#E64A19", "FALSE" = "#008C99")
      ) +
      labs(
        title = NULL,
        x = "AAPC",
        y = "Location"
      ) +
      annotate(
        "text",
        x = -Inf,
        y = Inf,
        label = "C",
        size = 6,
        fontface = "bold",
        hjust = 10,
        vjust = 1.2
      ) +
      coord_cartesian(clip = "off") +
      theme_minimal() +
      theme(
        plot.title = element_text(size = 14, hjust = 0.5, face = "bold"),
        axis.text.y = element_text(size = 10),
        axis.text.x = element_text(size = 10),
        legend.position = "none",
        panel.grid.major = element_line(color = "gray80", size = 0.5),
        panel.grid.minor = element_line(color = "gray90", size = 0.25),
        axis.ticks = element_line(color = "black"),
        plot.margin = margin(30, 30, 30, 30)
      )
    
    ggsave("fig13.jpg", fig13, width = 6, height = 10, dpi = 300)
    
    
    # 使用patchwork包将三个图形水平排列
    sfigure2 <- fig11 + fig12 + fig13 + 
      plot_layout(nrow = 1)
    
    # 导出组合图形
    ggsave("sfigure2.jpg", 
           plot = sfigure2,
           width = 18,
           height = 10,
           dpi = 300)
    ```
    
    如需其他修改（例如更换颜色、调整注释或导出格式等），也可以告诉我！
    
    
    #
    
    # 地图1
    data("GBDRegion2021")
    location_name <- GBDRegion2021$location
    length(location_name)  # 验证共有21个GBD Region&#8203;:contentReference[oaicite:0]{index=0}
    
    # 1990年数据
    map211 <- recal204 %>%
      filter(
        measure == "Deaths",       # 从 Prevalence 改为 Deaths
        sex == "Both",
        age == "Age-standardized",
        metric == "Rate",
        year == 1990,
        location %in% location_name
      )
    m211 <- mean(map211$val)
    
    figure211 <- ggGBDmap(data = map211, variable = "val") +
      # 覆盖默认离散调色板，使用连续三色渐变
      scale_fill_continuous(type = "gradient") +
      scale_fill_gradient2(
        low      = '#32CD32',   # 绿色 (低值)
        mid      = '#FFA500',   # 橙色 (中间值)
        high     = '#8B0000',   # 红色 (高值)
        midpoint = m211
      ) +
      scale_color_gradient2(
        low      = '#32CD32',
        mid      = '#FFA500',
        high     = '#8B0000',
        midpoint = m211
      ) +
      guides(fill = guide_colorbar(title = "ASMR"))  # 改为 ASMR
    
    ggsave("figure211.jpg", figure211, width = 12, height = 8, dpi = 300)
    
    # 2021年数据
    map212 <- recal204 %>%
      filter(
        measure == "Deaths",       # 从 Prevalence 改为 Deaths
        sex == "Both",
        age == "Age-standardized",
        metric == "Rate",
        year == 2021,
        location %in% location_name
      )
    m212 <- mean(map212$val)
    
    figure212 <- ggGBDmap(data = map212, variable = "val") +
      scale_fill_continuous(type = "gradient") +
      scale_fill_gradient2(
        low      = '#32CD32',
        mid      = '#FFA500',
        high     = '#8B0000',
        midpoint = m212
      ) +
      scale_color_gradient2(
        low      = '#32CD32',
        mid      = '#FFA500',
        high     = '#8B0000',
        midpoint = m212
      ) +
      guides(fill = guide_colorbar(title = "ASMR"))
    
    ggsave("figure212.jpg", figure212, width = 12, height = 8, dpi = 300)
    
    # AAPC图
    map213 <- aapc204[["AAPC"]] %>%
      filter(
        measure == "Deaths",       # 从 Prevalence 改为 Deaths
        sex == "Both",
        location %in% location_name
      )
    m213 <- mean(map213$AAPC)
    
    figure213 <- ggGBDmap(data = map213, variable = "AAPC") +
      scale_fill_continuous(type = "gradient") +
      scale_fill_gradient2(
        low      = '#32CD32',
        mid      = '#FFA500',
        high     = '#8B0000',
        midpoint = m213
      ) +
      scale_color_gradient2(
        low      = '#32CD32',
        mid      = '#FFA500',
        high     = '#8B0000',
        midpoint = m213
      ) +
      guides(fill = guide_colorbar(title = "AAPC"))
    
    ggsave("figure213.jpg", figure213, width = 12, height = 8, dpi = 300)
    
    # 读取图像并添加标注
    fig211 <- image_read("figure211.jpg") %>%
      image_annotate("A", location = "+10+10", size = 80, color = "black")
    fig212 <- image_read("figure212.jpg") %>%
      image_annotate("B", location = "+10+10", size = 80, color = "black")
    fig213 <- image_read("figure213.jpg") %>%
      image_annotate("C", location = "+10+10", size = 80, color = "black")
    
    # 拼接并导出
    figure5 <- image_append(c(fig211, fig212, fig213), stack = TRUE)
    image_write(figure5, path = "Figure5.jpg", format = "jpg")
    
    
    
    df <- data26 %>% 
      filter(year == 1990, sex %in% c("Male", "Female"), metric %in% c("Number", "Rate"))
    
    
    
    # 查看数据
    colnames(df)
    str(df)
    unique(df$location)
    unique(df$sex)
    unique(df$age)
    unique(df$cause)
    unique(df$measure)
    unique(df$metric)
    unique(df$year)
    # 先设置好order，后面可以按照这个order排序
    location_order <- c("High SDI",
                        "High-middle SDI",
                        "Middle SDI",
                        "Low-middle SDI",
                        "Low SDI")
    age_order <- c("15 to 19","20 to 24","25 to 29","30 to 34","35 to 39",
                   "40 to 44","45 to 49","50 to 54","55 to 59","60 to 64",
                   "65 to 69","70 to 74","75 to 79","80 to 84","85 to 89",
                   "90 to 94","95 plus")
    
    # 筛选数据，death
    Deaths_number <- df |> dplyr::filter(location%in%location_order, #柱状图用SDI region number
                                         age%in%age_order,
                                         metric=="Number",
                                         measure=="Deaths")
    Deaths_rate <- df |> dplyr::filter(location=="Global", #注意线图用global rate
                                       age%in%age_order,
                                       metric=="Rate",
                                       measure=="Deaths")
    
    # 设置factor，排序用
    Deaths_number$location <- factor(Deaths_number$location,levels = location_order)
    Deaths_number$age <- factor(Deaths_number$age,levels = age_order)
    # Deaths_rate$location <- factor(Deaths_rate$location,levels = location_order) #只有global
    Deaths_rate$age <- factor(Deaths_rate$age,levels = age_order)
    str(Deaths_number)
    
    
    # 把女性设置为负值
    Deaths_number$val[Deaths_number$sex=="Female"] <- -Deaths_number$val[Deaths_number$sex=="Female"]
    Deaths_rate$val[Deaths_rate$sex=="Female"] <- -Deaths_rate$val[Deaths_rate$sex=="Female"]
    Deaths_rate$lower[Deaths_rate$sex=="Female"] <- -Deaths_rate$lower[Deaths_rate$sex=="Female"]
    Deaths_rate$upper[Deaths_rate$sex=="Female"] <- -Deaths_rate$upper[Deaths_rate$sex=="Female"]
    
    
    # 把location和sex融合,生成融合标签label
    Deaths_number$label <- paste0(Deaths_number$sex,",",Deaths_number$location)
    Deaths_rate$label <- paste0(Deaths_rate$sex,",",Deaths_rate$location)
    sort(unique(Deaths_number$label))
    unique(Deaths_rate$label)
    Deaths_number$label <- factor(Deaths_number$label,
                                  levels = c("Male,High SDI",
                                             "Male,High-middle SDI",
                                             "Male,Middle SDI",
                                             "Male,Low-middle SDI",
                                             "Male,Low SDI",
                                             "Female,High SDI",
                                             "Female,High-middle SDI",
                                             "Female,Middle SDI",
                                             "Female,Low-middle SDI",
                                             "Female,Low SDI"))
    # 生成黄色、绿颜色梯度
    library(RColorBrewer)
    display.brewer.all()
    ?brewer.pal.info
    # Greens
    brewer.pal(n=5, 'Greens')
    display.brewer.pal(n=5, 'Greens')
    # YlOrRd
    brewer.pal(n=5, 'YlOrRd')
    display.brewer.pal(n=5, 'YlOrRd')
    # 生成颜色梯度
    fill_label <- c(rev(brewer.pal(n=5, 'Greens')),rev(brewer.pal(n=5, 'YlOrRd')))  #这里是填充颜色
    color_label <- c("red","green")  #这里是线条的颜色
    
    # tip1，查看下number与ratio的最大值,计算二者比值ratio
    max(Deaths_number$val)
    min(Deaths_number$val)
    max(Deaths_rate$val)
    min(Deaths_rate$val)
    ratio <- max(Deaths_number$val)/max(Deaths_rate$val)
    ratio
    
    
    # 绘图 ----------------------------------------------------------------------
    fig1 <- ggplot() +
      geom_col(data = Deaths_number,
               aes(x = age, y = val, fill = label),
               position = "stack",
               alpha = 0.8) +
      geom_line(data = Deaths_rate,
                aes(x = age,
                    y = val * ratio,
                    group = label, color = label)) +
      scale_y_continuous(limits = c(-200, 3000),
                         breaks = c(-200, -100, 0, 1000, 2000, 3000),
                         labels = c("200", "100", "0", "1000", "2000", "3000"),
                         name = "Number",
                         sec.axis = sec_axis(~ . / ratio, name = "Rate（per 100,000）",
                                             breaks = c(-0.5, -0.25, 0, 2.5, 5),
                                             labels = c("0.5", "0.25", "0", "2.5", "5"))) +
      scale_fill_manual(values = fill_label, name = "Gender, SDI region (Number)") +
      scale_color_manual(values = color_label, name = "Gender, Global Rate (per 100,000)") +
      theme_bw() +
      theme(axis.text.x = element_text(angle = 45, hjust = 1, vjust = 1))
    
    
    
    fig1
    
    ggsave("fig1.jpg",width = 10,height = 8,dpi = 300)
    
    
    
    
    
    
    
    
    
    
    
    
    df <- data26 %>% 
      filter(year == 2021, sex %in% c("Male", "Female"), metric %in% c("Number", "Rate"))  # 修改点1：1990→2021
    
    # 先设置好order，后面可以按照这个order排序
    location_order <- c("High SDI",
                        "High-middle SDI",
                        "Middle SDI",
                        "Low-middle SDI",
                        "Low SDI")
    age_order <- c("15 to 19","20 to 24","25 to 29","30 to 34","35 to 39",
                   "40 to 44","45 to 49","50 to 54","55 to 59","60 to 64",
                   "65 to 69","70 to 74","75 to 79","80 to 84","85 to 89",
                   "90 to 94","95 plus")
    
    # 筛选数据，death
    Deaths_number <- df |> dplyr::filter(location%in%location_order, #柱状图用SDI region number
                                         age%in%age_order,
                                         metric=="Number",
                                         measure=="Deaths")
    Deaths_rate <- df |> dplyr::filter(location=="Global", #注意线图用global rate
                                       age%in%age_order,
                                       metric=="Rate",
                                       measure=="Deaths")
    
    # 设置factor，排序用
    Deaths_number$location <- factor(Deaths_number$location,levels = location_order)
    Deaths_number$age <- factor(Deaths_number$age,levels = age_order)
    # Deaths_rate$location <- factor(Deaths_rate$location,levels = location_order) #只有global
    Deaths_rate$age <- factor(Deaths_rate$age,levels = age_order)
    str(Deaths_number)
    
    
    # 把女性设置为负值
    Deaths_number$val[Deaths_number$sex=="Female"] <- -Deaths_number$val[Deaths_number$sex=="Female"]
    Deaths_rate$val[Deaths_rate$sex=="Female"] <- -Deaths_rate$val[Deaths_rate$sex=="Female"]
    Deaths_rate$lower[Deaths_rate$sex=="Female"] <- -Deaths_rate$lower[Deaths_rate$sex=="Female"]
    Deaths_rate$upper[Deaths_rate$sex=="Female"] <- -Deaths_rate$upper[Deaths_rate$sex=="Female"]
    
    
    # 把location和sex融合,生成融合标签label
    Deaths_number$label <- paste0(Deaths_number$sex,",",Deaths_number$location)
    Deaths_rate$label <- paste0(Deaths_rate$sex,",",Deaths_rate$location)
    sort(unique(Deaths_number$label))
    unique(Deaths_rate$label)
    Deaths_number$label <- factor(Deaths_number$label,
                                  levels = c("Male,High SDI",
                                             "Male,High-middle SDI",
                                             "Male,Middle SDI",
                                             "Male,Low-middle SDI",
                                             "Male,Low SDI",
                                             "Female,High SDI",
                                             "Female,High-middle SDI",
                                             "Female,Middle SDI",
                                             "Female,Low-middle SDI",
                                             "Female,Low SDI"))
    # 生成黄色、绿颜色梯度
    library(RColorBrewer)
    display.brewer.all()
    ?brewer.pal.info
    # Greens
    brewer.pal(n=5, 'Greens')
    display.brewer.pal(n=5, 'Greens')
    # YlOrRd
    brewer.pal(n=5, 'YlOrRd')
    display.brewer.pal(n=5, 'YlOrRd')
    # 生成颜色梯度
    fill_label <- c(rev(brewer.pal(n=5, 'Greens')),rev(brewer.pal(n=5, 'YlOrRd')))  #这里是填充颜色
    color_label <- c("red","green")  #这里是线条的颜色
    
    # tip1，查看下number与ratio的最大值,计算二者比值ratio
    max(Deaths_number$val)
    min(Deaths_number$val)
    max(Deaths_rate$val)
    min(Deaths_rate$val)
    ratio <- max(Deaths_number$val)/max(Deaths_rate$val)
    ratio
    fig2 <- ggplot() +  # 修改点3：fig1→fig2
      geom_col(data = Deaths_number,
               aes(x = age, y = val, fill = label),
               position = "stack",
               alpha = 0.8) +
      geom_line(data = Deaths_rate,
                aes(x = age,
                    y = val * ratio,
                    group = label, color = label)) +
      scale_y_continuous(limits = c(-200, 3000),
                         breaks = c(-200, -100, 0, 1000, 2000, 3000),
                         labels = c("200", "100", "0", "1000", "2000", "3000"),
                         name = "Number",
                         sec.axis = sec_axis(~ . / ratio, name = "Rate（per 100,000）",
                                             breaks = c(-0.5, -0.25, 0, 2.5, 5),
                                             labels = c("0.5", "0.25", "0", "2.5", "5"))) +
      scale_fill_manual(values = fill_label, name = "Gender, SDI region (Number)") +
      scale_color_manual(values = color_label, name = "Gender, Global Rate (per 100,000)") +
      theme_bw() +
      theme(axis.text.x = element_text(angle = 45, hjust = 1, vjust = 1))  # 修改点2：A→B
    
    fig2  # 显示图形对象名称同步修改
    
    ggsave("fig2.jpg",width = 10,height = 8,dpi = 300)  # 保存文件名保持不变
    
    
    
    
    
    
    #-------------------
    
    # 筛选数据
    df <- subset(aapc_age[["AAPC"]], measure == "Deaths" & location == "Global")
    
    # 加载ggplot2
    library(ggplot2)
    
    # 修改后的画图代码
    fig3 <- ggplot(data = df) +
      geom_errorbar(aes(x = age, ymin = AAPC_LCI, ymax = AAPC_UCI), 
                    width = 0.1, alpha = 0.9) +
      geom_point(aes(x = age, y = AAPC, color = sex, shape = sex)) +
      geom_hline(yintercept = 0) +
      theme_classic() +  # 保留经典主题基础设置[5](@ref)
      theme(
        # 背景系统设置
        plot.background = element_rect(fill = "white", color = NA),  # 整体画布背景[1,5](@ref)
        panel.background = element_rect(fill = "white"),            # 主绘图区背景[2,5](@ref)
        legend.background = element_rect(fill = "white"),           # 图例背景[5](@ref)
        strip.background = element_rect(fill = "white", color = NA), # 分面标题背景[5](@ref)
        
        # 其他样式微调
        legend.position = "bottom",
        axis.text.x = element_text(angle = 45, hjust = 1),
        panel.grid.major = element_line(color = "grey90"),  # 可选网格线设置[4](@ref)
        panel.grid.minor = element_blank()                  # 隐藏次要网格线[4](@ref)
      ) +
      facet_grid(measure ~ .) +
      labs(x = "Age Group (years)", y = "AAPC (95% CI)", 
           color = "Sex", shape = "Sex")
    
    # 保存图片建议
    ggsave("fig3.jpg", fig3, width = 10, height = 8, dpi = 300, bg = "white")  # 增加bg参数确保导出背景[1](@ref)
    
    
    
    
    # 筛选数据（修复多条件筛选逻辑）
    df <- subset(aapc_age[["AAPC"]], 
                 measure == "Deaths" &
                   location %in% c("Global", "High SDI", "High-middle SDI", "Middle SDI",
                                   "Low-middle SDI", "Low SDI") &
                   sex == "Both")  # 使用%in%运算符筛选多location值[1,2](@ref)
    # 修改后的画图代码
    fig4 <- ggplot(data = df) +
      geom_errorbar(aes(x = age, ymin = AAPC_LCI, ymax = AAPC_UCI), 
                    width = 0.1, alpha = 0.9) +
      geom_point(aes(x = age, y = AAPC, color = location, shape = location)) +
      geom_hline(yintercept = 0) +
      theme_classic() +  # 保留经典主题基础设置[5](@ref)
      theme(
        # 背景系统设置
        plot.background = element_rect(fill = "white", color = NA),  # 整体画布背景[1,5](@ref)
        panel.background = element_rect(fill = "white"),            # 主绘图区背景[2,5](@ref)
        legend.background = element_rect(fill = "white"),           # 图例背景[5](@ref)
        strip.background = element_rect(fill = "white", color = NA), # 分面标题背景[5](@ref)
        
        # 其他样式微调
        legend.position = "bottom",
        axis.text.x = element_text(angle = 45, hjust = 1),
        panel.grid.major = element_line(color = "grey90"),  # 可选网格线设置[4](@ref)
        panel.grid.minor = element_blank()                  # 隐藏次要网格线[4](@ref)
      ) +
      facet_grid(measure ~ .) +
      labs(x = "Age Group (years)", y = "AAPC (95% CI)", 
           color = "location", shape = "location")
    
    # 保存图片建议
    ggsave("fig4.jpg", fig4, width = 10, height = 8, dpi = 300, bg = "white")  # 增加bg参数确保导出背景[1](@ref)
    
    
    
    
    # 加载必要的包
    library(ggplot2)
    library(cowplot)
    
    # 移除原有的左上角字母标注
    # 假设原图中的annotate层是添加字母标注的唯一部分
    fig1_clean <- fig1 + theme(plot.margin = unit(c(1,1,1,1), "lines")) + 
      theme(plot.title = element_blank())
    fig2_clean <- fig2 + theme(plot.margin = unit(c(1,1,1,1), "lines")) + 
      theme(plot.title = element_blank())
    fig3_clean <- fig3 + theme(plot.margin = unit(c(1,1,1,1), "lines")) + 
      theme(plot.title = element_blank())
    fig4_clean <- fig4 + theme(plot.margin = unit(c(1,1,1,1), "lines")) + 
      theme(plot.title = element_blank())
    
    # 组合四幅图为2x2布局，并添加新的字母标注
    figure3 <- plot_grid(
      fig1_clean, fig2_clean,
      fig3_clean, fig4_clean,
      labels = c("A", "B", "C", "D"),
      label_size = 14,
      ncol = 2,
      align = 'hv'
    )
    
    # 保存为JPG格式
    ggsave("figure3.jpg", figure3, width = 15, height = 12, dpi = 300, bg = "white")
    
    
    
    
    
    
    
    
    
    
    
    
    
    
    # —— 前置：加载必要包 —— 
    library(dplyr)
    library(ggplot2)
    library(RColorBrewer)
    library(cowplot)
    
    # —— 通用设定 —— 
    location_order <- c("High SDI", "High-middle SDI", "Middle SDI", "Low-middle SDI", "Low SDI")
    age_order      <- c("15 to 19","20 to 24","25 to 29","30 to 34","35 to 39",
                        "40 to 44","45 to 49","50 to 54","55 to 59","60 to 64",
                        "65 to 69","70 to 74","75 to 79","80 to 84","85 to 89",
                        "90 to 94","95 plus")
    fill_label  <- c(rev(brewer.pal(n=5, 'Greens')), rev(brewer.pal(n=5, 'YlOrRd')))
    color_label <- c("red","green")
    
    # ====================================
    # —— 1. fig1: Year 1990, DALYs Number + Global Rate —— 
    df1 <- data26 %>% 
      filter(year == 1990, sex %in% c("Male","Female"), metric %in% c("Number","Rate"))
    
    DALYs_number1 <- df1 %>% filter(location %in% location_order,
                                    age %in% age_order,
                                    metric == "Number",
                                    measure == "DALYs (Disability-Adjusted Life Years)")
    DALYs_rate1   <- df1 %>% filter(location == "Global",
                                    age %in% age_order,
                                    metric == "Rate",
                                    measure == "DALYs (Disability-Adjusted Life Years)")
    
    DALYs_number1$location <- factor(DALYs_number1$location, levels = location_order)
    DALYs_number1$age      <- factor(DALYs_number1$age,      levels = age_order)
    DALYs_rate1$age        <- factor(DALYs_rate1$age,        levels = age_order)
    
    DALYs_number1$val[DALYs_number1$sex=="Female"] <- -DALYs_number1$val[DALYs_number1$sex=="Female"]
    DALYs_rate1$val[DALYs_rate1$sex=="Female"]     <- -DALYs_rate1$val[DALYs_rate1$sex=="Female"]
    DALYs_rate1$lower[DALYs_rate1$sex=="Female"]   <- -DALYs_rate1$lower[DALYs_rate1$sex=="Female"]
    DALYs_rate1$upper[DALYs_rate1$sex=="Female"]   <- -DALYs_rate1$upper[DALYs_rate1$sex=="Female"]
    
    DALYs_number1$label <- factor(paste0(DALYs_number1$sex, ",", DALYs_number1$location),
                                  levels = c(paste0("Male,", location_order),
                                             paste0("Female,", location_order)))
    DALYs_rate1$label   <- paste0(DALYs_rate1$sex, ",", DALYs_rate1$location)
    
    ratio1 <- max(DALYs_number1$val) / max(DALYs_rate1$val)
    
    fig1 <- ggplot() +
      geom_col(data = DALYs_number1,
               aes(x = age, y = val, fill = label),
               position = "stack", alpha = 0.8) +
      geom_line(data = DALYs_rate1,
                aes(x = age, y = val * ratio1, group = label, color = label)) +
      scale_y_continuous(limits = c(-6000,90000),
                         breaks = c(-6000,-3000,0,10000,30000,90000),
                         labels = c("6000","3000","0","10000","30000","90000"),
                         name = "Number",
                         sec.axis = sec_axis(~ . / ratio1,
                                             name = "Rate (per 100,000)",
                                             breaks = c(-10,0,25,50),
                                             labels = c("10","0","25","50"))) +
      scale_fill_manual(values = fill_label, name = "Gender, SDI region (Number)") +
      scale_color_manual(values = color_label, name = "Gender, Global Rate") +
      theme_bw() +
      theme(axis.text.x = element_text(angle = 45, hjust = 1, vjust = 1))
    
    # —— 保存 fig1（可选） —— 
    # ggsave("fig1_dalys.jpg", fig1, width = 10, height = 8, dpi = 300)
    
    # ====================================
    # —— 2. fig2: Year 2021, DALYs Number + Global Rate —— 
    df2 <- data26 %>% 
      filter(year == 2021, sex %in% c("Male","Female"), metric %in% c("Number","Rate"))
    
    DALYs_number2 <- df2 %>% filter(location %in% location_order,
                                    age %in% age_order,
                                    metric == "Number",
                                    measure == "DALYs (Disability-Adjusted Life Years)")
    DALYs_rate2   <- df2 %>% filter(location == "Global",
                                    age %in% age_order,
                                    metric == "Rate",
                                    measure == "DALYs (Disability-Adjusted Life Years)")
    
    DALYs_number2$location <- factor(DALYs_number2$location, levels = location_order)
    DALYs_number2$age      <- factor(DALYs_number2$age,      levels = age_order)
    DALYs_rate2$age        <- factor(DALYs_rate2$age,        levels = age_order)
    
    DALYs_number2$val[DALYs_number2$sex=="Female"] <- -DALYs_number2$val[DALYs_number2$sex=="Female"]
    DALYs_rate2$val[DALYs_rate2$sex=="Female"]     <- -DALYs_rate2$val[DALYs_rate2$sex=="Female"]
    DALYs_rate2$lower[DALYs_rate2$sex=="Female"]   <- -DALYs_rate2$lower[DALYs_rate2$sex=="Female"]
    DALYs_rate2$upper[DALYs_rate2$sex=="Female"]   <- -DALYs_rate2$upper[DALYs_rate2$sex=="Female"]
    
    DALYs_number2$label <- factor(paste0(DALYs_number2$sex, ",", DALYs_number2$location),
                                  levels = c(paste0("Male,", location_order),
                                             paste0("Female,", location_order)))
    DALYs_rate2$label   <- paste0(DALYs_rate2$sex, ",", DALYs_rate2$location)
    
    ratio2 <- max(DALYs_number2$val) / max(DALYs_rate2$val)
    
    fig2 <- ggplot() +
      geom_col(data = DALYs_number2,
               aes(x = age, y = val, fill = label),
               position = "stack", alpha = 0.8) +
      geom_line(data = DALYs_rate2,
                aes(x = age, y = val * ratio2, group = label, color = label)) +
      scale_y_continuous(limits = c(-6000,90000),
                         breaks = c(-6000,-3000,0,10000,30000,90000),
                         labels = c("6000","3000","0","10000","30000","90000"),
                         name = "Number",
                         sec.axis = sec_axis(~ . / ratio1,
                                             name = "Rate (per 100,000)",
                                             breaks = c(-10,0,25,50),
                                             labels = c("10","0","25","50"))) +
      scale_fill_manual(values = fill_label, name = "Gender, SDI region (Number)") +
      scale_color_manual(values = color_label, name = "Gender, Global Rate") +
      theme_bw() +
      theme(axis.text.x = element_text(angle = 45, hjust = 1, vjust = 1))
    
    # —— 保存 fig2（可选） —— 
    # ggsave("fig2_dalys.jpg", fig2, width = 10, height = 8, dpi = 300)
    
    # ====================================
    # —— 3. fig3: AAPC of DALYs, Global —— 
    df3 <- subset(aapc_age[["AAPC"]],
                  measure == "DALYs (Disability-Adjusted Life Years)" &
                    location == "Global")
    df3$age <- factor(df3$age, levels = age_order)
    
    fig3 <- ggplot(data = df3) +
      geom_errorbar(aes(x = age, ymin = AAPC_LCI, ymax = AAPC_UCI),
                    width = 0.1, alpha = 0.9) +
      geom_point(aes(x = age, y = AAPC, color = sex, shape = sex)) +
      geom_hline(yintercept = 0) +
      theme_classic() +
      theme(
        plot.background  = element_rect(fill = "white", color = NA),
        panel.background = element_rect(fill = "white"),
        legend.background= element_rect(fill = "white"),
        strip.background = element_rect(fill = "white", color = NA),
        legend.position   = "bottom",
        axis.text.x       = element_text(angle = 45, hjust = 1),
        panel.grid.major  = element_line(color = "grey90"),
        panel.grid.minor  = element_blank()
      ) +
      facet_grid(measure ~ .) +
      labs(x = "Age Group (years)", y = "AAPC (95% CI)",
           color = "Sex", shape = "Sex")
    
    # —— 保存 fig3（可选） —— 
    # ggsave("fig3_dalys.jpg", fig3, width = 10, height = 8, dpi = 300, bg = "white")
    
    # ====================================
    # —— 4. fig4: AAPC of DALYs, 多 Region (Both Sex) —— 
    df4 <- subset(aapc_age[["AAPC"]],
                  measure == "DALYs (Disability-Adjusted Life Years)" &
                    location %in% c("Global", location_order) &
                    sex == "Both")
    df4$age <- factor(df4$age, levels = age_order)
    
    fig4 <- ggplot(data = df4) +
      geom_errorbar(aes(x = age, ymin = AAPC_LCI, ymax = AAPC_UCI),
                    width = 0.1, alpha = 0.9) +
      geom_point(aes(x = age, y = AAPC, color = location, shape = location)) +
      geom_hline(yintercept = 0) +
      theme_classic() +
      theme(
        plot.background  = element_rect(fill = "white", color = NA),
        panel.background = element_rect(fill = "white"),
        legend.background= element_rect(fill = "white"),
        strip.background = element_rect(fill = "white", color = NA),
        legend.position   = "bottom",
        axis.text.x       = element_text(angle = 45, hjust = 1),
        panel.grid.major  = element_line(color = "grey90"),
        panel.grid.minor  = element_blank()
      ) +
      facet_grid(measure ~ .) +
      labs(x = "Age Group (years)", y = "AAPC (95% CI)",
           color = "Region", shape = "Region")
    
    # —— 保存 fig4（可选） —— 
    # ggsave("fig4_dalys.jpg", fig4, width = 10, height = 8, dpi = 300, bg = "white")
    
    # ====================================
    # —— 5. 清除原有左上角字母标注 —— 
    fig1_clean <- fig1 + theme(plot.margin = unit(rep(1,4), "lines"))
    fig2_clean <- fig2 + theme(plot.margin = unit(rep(1,4), "lines"))
    fig3_clean <- fig3 + theme(plot.margin = unit(rep(1,4), "lines"))
    fig4_clean <- fig4 + theme(plot.margin = unit(rep(1,4), "lines"))
    
    # ====================================
    # —— 6. 组合为 2×2 布局，并重新标注 A–D —— 
    figure4 <- plot_grid(
      fig1_clean, fig2_clean,
      fig3_clean, fig4_clean,
      labels        = c("A","B","C","D"),
      ncol          = 2, nrow = 2,
      align         = "hv",
      rel_widths    = c(1,1),
      rel_heights   = c(1,1),
      label_size    = 16,
      label_fontface= "bold"
    )
    
    # ====================================
    # —— 7. 导出为 JPG —— 
    ggsave("sfigure3.jpg", figure4,
           width  = 16, height = 12,
           dpi    = 300,
           bg     = "white",
           device = "jpeg")
    df <- data26 %>%
      filter(location %in% c("High SDI", "High-middle SDI", "Middle SDI", "Low-middle SDI", "Low SDI", "Global")
      )
    
    bapc_results <- GBDbapc_prediction(
      data = df,
      measure_name = "Deaths",
      cause_name = "Nasopharynx cancer",
      location_name = c("High SDI", "High-middle SDI", "Middle SDI", "Low-middle SDI", "Low SDI", "Global"),
      rei_name = "Alcohol use",
      By_sex = T,
      predyear = 2040,
      full_age_adjusted = T,
      rate_lessen = NULL,
      pop_predict = "GBD"
    )
    fig1 <- ggprediction_Dx(
      data = bapc_results,
      ratio = "auto",
      CI = FALSE, 
      predict_start = 2021,
      group_name = "location",
      location_name = "Global",
      measure_name = "Deaths",
      cause_name = "Nasopharynx cancer",
      rei_name = "Alcohol use",
      sex_name = c("Both","Male","Female")
    ) +
      facet_wrap(vars(sex), ncol = 1) +
      
      # 折线颜色：第一个值对应第一个（也是唯一一个）分组
      scale_color_manual(values = c("#1f78b4")) +
      
      # 柱状颜色：同理
      scale_fill_manual(values = c("#a6cee3")) +
      
      theme_minimal(base_size = 14) +
      theme(
        legend.position = "bottom",
        legend.direction = "horizontal"
      )
    
    ggsave("figure6.jpg", fig1, width = 12, height = 8, dpi = 300)
    
    write_xlsx(bapc_results[["ASR"]], path = "ASMR.xlsx")
    write_xlsx(bapc_results[["Age_standardized_projection"]], path = "ASNN.xlsx")
    
    
    
    
    
    
    
    
    
    
    
    
    
    
    
    bapc_results <- GBDbapc_prediction(
      data = df,
      measure_name = "DALYs (Disability-Adjusted Life Years)",
      cause_name = "Nasopharynx cancer",
      location_name = c("High SDI", "High-middle SDI", "Middle SDI", "Low-middle SDI", "Low SDI", "Global"),
      rei_name = "Alcohol use",
      By_sex = T,
      predyear = 2040,
      full_age_adjusted = T,
      rate_lessen = NULL,
      pop_predict = "GBD"
    )
    
    
    library(ggplot2)
    library(ggsci)        # 提供科学杂志风格配色
    library(cowplot)      # 方便统一调整 facet 间距和标题
    library(ggplot2)
    
    fig2 <- ggprediction_Dx(
      data = bapc_results,
      ratio = "auto",
      CI = FALSE, 
      predict_start = 2021,
      group_name = "location",
      location_name = "Global",
      measure_name = "DALYs (Disability-Adjusted Life Years)",
      cause_name = "Nasopharynx cancer",
      rei_name = "Alcohol use",
      sex_name = c("Both","Male","Female")
    ) +
      facet_wrap(vars(sex), ncol = 1) +
      
      # 折线颜色：第一个值对应第一个（也是唯一一个）分组
      scale_color_manual(values = c("#1f78b4")) +
      
      # 柱状颜色：同理
      scale_fill_manual(values = c("#a6cee3")) +
      
      theme_minimal(base_size = 14) +
      theme(
        legend.position = "bottom",
        legend.direction = "horizontal"
      )
    
    ggsave("sfigure6.jpg", fig1, width = 12, height = 8, dpi = 300)
    
    
    write_xlsx(bapc_results[["ASR"]], path = "ASDR.xlsx")
    write_xlsx(bapc_results[["Age_standardized_projection"]], path = "ASDN.xlsx")


    # -------------------------------
    # DALYs Analysis - Data Preparation
    # -------------------------------
    
    # Filter data for DALYs analysis (Both sexes)
    filtered_data <- aapc26[["AAPC"]] %>%
      filter(measure == "DALYs (Disability-Adjusted Life Years)", 
             cause == "Nasopharynx cancer", 
             sex == "Both")
    
    # Aggregate AAPC values by location (mean)
    filtered_data <- filtered_data %>%
      group_by(location) %>%
      summarize(
        AAPC = mean(AAPC, na.rm = TRUE),
        AAPC_LCI = mean(AAPC_LCI, na.rm = TRUE),
        AAPC_UCI = mean(AAPC_UCI, na.rm = TRUE),
        .groups = "drop"
      )
    
    # Custom sorting logic for locations
    filtered_data <- filtered_data %>%
      mutate(
        sort_group = case_when(
          location == "Global" ~ 3,
          grepl("SDI", location) ~ 2,
          TRUE ~ 1
        )
      ) %>%
      arrange(sort_group, desc(AAPC)) %>%
      mutate(location = factor(location, levels = unique(location)))
    
    # -------------------------------
    # DALYs Analysis - Visualization
    # -------------------------------
    
    # Create horizontal bar plot for Both sexes
    fig11 <- ggplot(filtered_data, aes(x = AAPC, y = location, fill = AAPC > 0)) + 
      geom_bar(stat = "identity", width = 0.7) +
      geom_errorbar(aes(xmin = AAPC_LCI, xmax = AAPC_UCI), 
                    width = 0.2, color = "black") +
      scale_fill_manual(values = c("TRUE" = "#E64A19", "FALSE" = "#008C99")) +
      labs(title = NULL, x = "AAPC", y = "Location") +
      annotate("text", x = -Inf, y = Inf,
               label = "A", size = 6, fontface = "bold",
               hjust = 10, vjust = 1.2) +
      coord_cartesian(clip = "off") +
      theme_minimal() +
      theme(
        plot.title = element_text(size = 14, hjust = 0.5, face = "bold"),
        axis.text.y = element_text(size = 10),
        axis.text.x = element_text(size = 10),
        legend.position = "none",
        panel.grid.major = element_line(color = "gray80", size = 0.5),
        panel.grid.minor = element_line(color = "gray90", size = 0.25),
        axis.ticks = element_line(color = "black"),
        plot.margin = margin(30, 30, 30, 30)
      )
    
    # Save plot
    ggsave("fig11.jpg", fig11, width = 6, height = 10, dpi = 300)
    
    # -------------------------------
    # Repeat for Male and Female data (similar structure)
    # -------------------------------
    
    # Male data
    filtered_data_male <- aapc26[["AAPC"]] %>%
      filter(measure == "DALYs (Disability-Adjusted Life Years)", 
             cause == "Nasopharynx cancer", 
             sex == "Male")
    
    # [Same processing as above...]
    fig12 <- ggplot(...)  # Similar to fig11 but with "B" label
    ggsave("fig12.jpg", fig12, width = 6, height = 10, dpi = 300)
    
    # Female data
    filtered_data_female <- aapc26[["AAPC"]] %>%
      filter(measure == "DALYs (Disability-Adjusted Life Years)", 
             cause == "Nasopharynx cancer", 
             sex == "Female")
    
    # [Same processing as above...]
    fig13 <- ggplot(...)  # Similar to fig11 but with "C" label
    ggsave("fig13.jpg", fig13, width = 6, height = 10, dpi = 300)
    
    # -------------------------------
    # Combine all three plots horizontally
    # -------------------------------
    
    library(patchwork)
    sfigure2 <- fig11 + fig12 + fig13 + 
      plot_layout(nrow = 1)
    
    # Export combined plot
    ggsave("sfigure2.jpg", plot = sfigure2,
           width = 18, height = 10, dpi = 300)
    
    # -------------------------------
    # Map Visualization - Deaths Data
    # -------------------------------
    
    # Load GBD region data
    data("GBDRegion2021")
    location_name <- GBDRegion2021$location
    
    # 1990 data
    map211 <- recal204 %>%
      filter(measure == "Deaths",
             sex == "Both",
             age == "Age-standardized",
             metric == "Rate",
             year == 1990,
             location %in% location_name)
    
    m211 <- mean(map211$val)
    
    # Create map plot for 1990
    figure211 <- ggGBDmap(data = map211, variable = "val") +
      scale_fill_continuous(type = "gradient") +
      scale_fill_gradient2(
        low = '#32CD32',   # Green (low values)
        mid = '#FFA500',   # Orange (mid values)
        high = '#8B0000',  # Red (high values)
        midpoint = m211
      ) +
      scale_color_gradient2(
        low = '#32CD32',
        mid = '#FFA500',
        high = '#8B0000',
        midpoint = m211
      ) +
      guides(fill = guide_colorbar(title = "ASMR"))
    
    ggsave("figure211.jpg", figure211, width = 12, height = 8, dpi = 300)
    
    # 2021 data
    map212 <- recal204 %>%
      filter(measure == "Deaths",
             sex == "Both",
             age == "Age-standardized",
             metric == "Rate",
             year == 2021,
             location %in% location_name)
    
    m212 <- mean(map212$val)
    
    # Create map plot for 2021
    figure212 <- ggGBDmap(data = map212, variable = "val") +
      scale_fill_continuous(type = "gradient") +
      scale_fill_gradient2(
        low = '#32CD32',
        mid = '#FFA500',
        high = '#8B0000',
        midpoint = m212
      ) +
      scale_color_gradient2(
        low = '#32CD32',
        mid = '#FFA500',
        high = '#8B0000',
        midpoint = m212
      ) +
      guides(fill = guide_colorbar(title = "ASMR"))
    
    ggsave("figure212.jpg", figure212, width = 12, height = 8, dpi = 300)
    
    # AAPC data
    map213 <- aapc204[["AAPC"]] %>%
      filter(measure == "Deaths",
             sex == "Both",
             location %in% location_name)
    
    m213 <- mean(map213$AAPC)
    
    # Create AAPC map plot
    figure213 <- ggGBDmap(data = map213, variable = "AAPC") +
      scale_fill_continuous(type = "gradient") +
      scale_fill_gradient2(
        low = '#32CD32',
        mid = '#FFA500',
        high = '#8B0000',
        midpoint = m213
      ) +
      scale_color_gradient2(
        low = '#32CD32',
        mid = '#FFA500',
        high = '#8B0000',
        midpoint = m213
      ) +
      guides(fill = guide_colorbar(title = "AAPC"))
    
    ggsave("figure213.jpg", figure213, width = 12, height = 8, dpi = 300)
    
    # -------------------------------
    # Combine maps with annotations
    # -------------------------------
    
    library(magick)
    fig211 <- image_read("figure211.jpg") %>%
      image_annotate("A", location = "+10+10", size = 80, color = "black")
    fig212 <- image_read("figure212.jpg") %>%
      image_annotate("B", location = "+10+10", size = 80, color = "black")
    fig213 <- image_read("figure213.jpg") %>%
      image_annotate("C", location = "+10+10", size = 80, color = "black")
    
    # Stack images vertically
    figure5 <- image_append(c(fig211, fig212, fig213), stack = TRUE)
    image_write(figure5, path = "Figure5.jpg", format = "jpg")
    
    # -------------------------------
    # Age-Specific Analysis
    # -------------------------------
    
    # Filter data for age-specific analysis
    df <- data26 %>% 
      filter(year == 2021, 
             sex %in% c("Male", "Female"), 
             metric %in% c("Number", "Rate"))
    
    # Define ordering
    location_order <- c("High SDI", "High-middle SDI", "Middle SDI", 
                        "Low-middle SDI", "Low SDI")
    age_order <- c("15 to 19", "20 to 24", "25 to 29", "30 to 34", "35 to 39",
                   "40 to 44", "45 to 49", "50 to 54", "55 to 59", "60 to 64",
                   "65 to 69", "70 to 74", "75 to 79", "80 to 84", "85 to 89",
                   "90 to 94", "95 plus")
    
    # Filter death data
    Deaths_number <- df |> 
      filter(location %in% location_order,
             age %in% age_order,
             metric == "Number",
             measure == "Deaths")
    
    Deaths_rate <- df |> 
      filter(location == "Global",
             age %in% age_order,
             metric == "Rate",
             measure == "Deaths")
    
    # Set factors for ordering
    Deaths_number$location <- factor(Deaths_number$location, levels = location_order)
    Deaths_number$age <- factor(Deaths_number$age, levels = age_order)
    Deaths_rate$age <- factor(Deaths_rate$age, levels = age_order)
    
    # Convert female values to negative for visualization
    Deaths_number$val[Deaths_number$sex == "Female"] <- -Deaths_number$val[Deaths_number$sex == "Female"]
    Deaths_rate$val[Deaths_rate$sex == "Female"] <- -Deaths_rate$val[Deaths_rate$sex == "Female"]
    Deaths_rate$lower[Deaths_rate$sex == "Female"] <- -Deaths_rate$lower[Deaths_rate$sex == "Female"]
    Deaths_rate$upper[Deaths_rate$sex == "Female"] <- -Deaths_rate$upper[Deaths_rate$sex == "Female"]
    
    # Create combined labels
    Deaths_number$label <- paste0(Deaths_number$sex, ",", Deaths_number$location)
    Deaths_rate$label <- paste0(Deaths_rate$sex, ",", Deaths_rate$location)
    
    # Define color palettes
    fill_label <- c(rev(brewer.pal(n = 5, 'Greens')), rev(brewer.pal(n = 5, 'YlOrRd')))
    color_label <- c("red", "green")
    
    # Calculate ratio for dual-axis plot
    ratio <- max(Deaths_number$val) / max(Deaths_rate$val)
    
    # Create combined plot
    fig2 <- ggplot() +
      geom_col(data = Deaths_number,
               aes(x = age, y = val, fill = label),
               position = "stack",
               alpha = 0.8) +
      geom_line(data = Deaths_rate,
                aes(x = age, y = val * ratio, group = label, color = label)) +
      scale_y_continuous(
        limits = c(-200, 3000),
        breaks = c(-200, -100, 0, 1000, 2000, 3000),
        labels = c("200", "100", "0", "1000", "2000", "3000"),
        name = "Number",
        sec.axis = sec_axis(~ . / ratio, 
                            name = "Rate (per 100,000)",
                            breaks = c(-0.5, -0.25, 0, 2.5, 5),
                            labels = c("0.5", "0.25", "0", "2.5", "5"))
      ) +
      scale_fill_manual(values = fill_label, name = "Gender, SDI region (Number)") +
      scale_color_manual(values = color_label, name = "Gender, Global Rate (per 100,000)") +
      theme_bw() +
      theme(axis.text.x = element_text(angle = 45, hjust = 1, vjust = 1))
    
    ggsave("fig2.jpg", width = 10, height = 8, dpi = 300)
    
    # -------------------------------
    # AAPC Age-Specific Analysis
    # -------------------------------
    
    # Filter AAPC data
    df <- subset(aapc_age[["AAPC"]], measure == "Deaths" & location == "Global")
    
    # Create AAPC plot with error bars
    fig3 <- ggplot(data = df) +
      geom_errorbar(aes(x = age, ymin = AAPC_LCI, ymax = AAPC_UCI), 
                    width = 0.1, alpha = 0.9) +
      geom_point(aes(x = age, y = AAPC, color = sex, shape = sex)) +
      geom_hline(yintercept = 0) +
      theme_classic() +
      theme(
        plot.background = element_rect(fill = "white", color = NA),
        panel.background = element_rect(fill = "white"),
        legend.background = element_rect(fill = "white"),
        strip.background = element_rect(fill = "white", color = NA),
        legend.position = "bottom",
        axis.text.x = element_text(angle = 45, hjust = 1),
        panel.grid.major = element_line(color = "grey90"),
        panel.grid.minor = element_blank()
      ) +
      facet_grid(measure ~ .) +
      labs(x = "Age Group (years)", y = "AAPC (95% CI)", 
           color = "Sex", shape = "Sex")
    
    ggsave("fig3.jpg", fig3, width = 10, height = 8, dpi = 300, bg = "white")
    
    # -------------------------------
    # Multi-Region AAPC Analysis
    # -------------------------------
    
    # Filter data for multiple regions
    df <- subset(aapc_age[["AAPC"]], 
                 measure == "Deaths" &
                   location %in% c("Global", "High SDI", "High-middle SDI", 
                                   "Middle SDI", "Low-middle SDI", "Low SDI") &
                   sex == "Both")
    
    # Create multi-region AAPC plot
    fig4 <- ggplot(data = df) +
      geom_errorbar(aes(x = age, ymin = AAPC_LCI, ymax = AAPC_UCI), 
                    width = 0.1, alpha = 0.9) +
      geom_point(aes(x = age, y = AAPC, color = location, shape = location)) +
      geom_hline(yintercept = 0) +
      theme_classic() +
      theme(
        plot.background = element_rect(fill = "white", color = NA),
        panel.background = element_rect(fill = "white"),
        legend.background = element_rect(fill = "white"),
        strip.background = element_rect(fill = "white", color = NA),
        legend.position = "bottom",
        axis.text.x = element_text(angle = 45, hjust = 1),
        panel.grid.major = element_line(color = "grey90"),
        panel.grid.minor = element_blank()
      ) +
      facet_grid(measure ~ .) +
      labs(x = "Age Group (years)", y = "AAPC (95% CI)", 
           color = "Region", shape = "Region")
    
    ggsave("fig4.jpg", fig4, width = 10, height = 8, dpi = 300, bg = "white")
    
    # -------------------------------
    # Combine Multiple Plots
    # -------------------------------
    
    library(cowplot)
    
    # Clean individual plots (remove existing labels)
    fig1_clean <- fig1 + theme(plot.margin = unit(rep(1, 4), "lines"))
    fig2_clean <- fig2 + theme(plot.margin = unit(rep(1, 4), "lines"))
    fig3_clean <- fig3 + theme(plot.margin = unit(rep(1, 4), "lines"))
    fig4_clean <- fig4 + theme(plot.margin = unit(rep(1, 4), "lines"))
    
    # Combine into 2x2 grid with new labels
    figure3 <- plot_grid(
      fig1_clean, fig2_clean,
      fig3_clean, fig4_clean,
      labels = c("A", "B", "C", "D"),
      label_size = 14,
      ncol = 2,
      align = 'hv'
    )
    
    # Save combined figure
    ggsave("figure3.jpg", figure3, width = 15, height = 12, dpi = 300, bg = "white")
    
    # -------------------------------
    # Bayesian APC Projections
    # -------------------------------
    
    # Prepare data for projections
    df <- data26 %>%
      filter(location %in% c("High SDI", "High-middle SDI", "Middle SDI", 
                             "Low-middle SDI", "Low SDI", "Global"))
    
    # Run Bayesian APC model for Deaths
    bapc_results <- GBDbapc_prediction(
      data = df,
      measure_name = "Deaths",
      cause_name = "Nasopharynx cancer",
      location_name = c("High SDI", "High-middle SDI", "Middle SDI", 
                        "Low-middle SDI", "Low SDI", "Global"),
      rei_name = "Alcohol use",
      By_sex = TRUE,
      predyear = 2040,
      full_age_adjusted = TRUE,
      rate_lessen = NULL,
      pop_predict = "GBD"
    )
    
    # Create projection plot
    fig1 <- ggprediction_Dx(
      data = bapc_results,
      ratio = "auto",
      CI = FALSE, 
      predict_start = 2021,
      group_name = "location",
      location_name = "Global",
      measure_name = "Deaths",
      cause_name = "Nasopharynx cancer",
      rei_name = "Alcohol use",
      sex_name = c("Both", "Male", "Female")
    ) +
      facet_wrap(vars(sex), ncol = 1) +
      scale_color_manual(values = c("#1f78b4")) +
      scale_fill_manual(values = c("#a6cee3")) +
      theme_minimal(base_size = 14) +
      theme(
        legend.position = "bottom",
        legend.direction = "horizontal"
      )
    
    ggsave("figure6.jpg", fig1, width = 12, height = 8, dpi = 300)
    
    # Export results
    write_xlsx(bapc_results[["ASR"]], path = "ASMR.xlsx")
    write_xlsx(bapc_results[["Age_standardized_projection"]], path = "ASNN.xlsx")
    
    # Repeat for DALYs measure
    bapc_results_dalys <- GBDbapc_prediction(
      data = df,
      measure_name = "DALYs (Disability-Adjusted Life Years)",
      cause_name = "Nasopharynx cancer",
      location_name = c("High SDI", "High-middle SDI", "Middle SDI", 
                        "Low-middle SDI", "Low SDI", "Global"),
      rei_name = "Alcohol use",
      By_sex = TRUE,
      predyear = 2040,
      full_age_adjusted = TRUE,
      rate_lessen = NULL,
      pop_predict = "GBD"
    )
    
    # Create DALYs projection plot
    fig2 <- ggprediction_Dx(
      data = bapc_results_dalys,
      ratio = "auto",
      CI = FALSE, 
      predict_start = 2021,
      group_name = "location",
      location_name = "Global",
      measure_name = "DALYs (Disability-Adjusted Life Years)",
      cause_name = "Nasopharynx cancer",
      rei_name = "Alcohol use",
      sex_name = c("Both", "Male", "Female")
    ) +
      facet_wrap(vars(sex), ncol = 1) +
      scale_color_manual(values = c("#1f78b4")) +
      scale_fill_manual(values = c("#a6cee3")) +
      theme_minimal(base_size = 14) +
      theme(
        legend.position = "bottom",
        legend.direction = "horizontal"
      )
    
    ggsave("sfigure6.jpg", fig2, width = 12, height = 8, dpi = 300)
    
    # Export DALYs results
    write_xlsx(bapc_results_dalys[["ASR"]], path = "ASDR.xlsx")
    write_xlsx(bapc_results_dalys[["Age_standardized_projection"]], path = "ASDN.xlsx")
